# Supplementary material for: Drug Distribution in Brain and Cerebrospinal Fluids in Relation to IC50 Values in Aging and Alzheimer’s Disease, Using the Physiologically Based LeiCNS-PK3.0 Model
Source: Pharm Res. 2022 May 23;39(7):1303–19. doi: 10.1007/s11095-022-03281-3 (PMC9246802; doi:10.1007/s11095-022-03281-3)
Supplement: Supplementary file 2 — (XLSX 71 kb) [file 11095_2022_3281_MOESM2_ESM.xlsx]

## Sheet: Aging-human
Species	Parameter	Study design (followup years)	Value	unit	%	Population (Database)	Age (years)	Age range (SD) in years	Number pts	Technique	Notes	Refrence first author	Reference journal	Reference year	PMID	doi
Vbrain
Human	Vbrain	longitudinal (2,5)	-0.62	%/year	NA	(AGES-Reykjavik)	75	5	367	MRI	NA	Sigurdsson	Neuroimage	2012	22119006	10.1016/j.neuroimage.2011.11.024
Human	Vbrain	cross-sectional	-0.41	%/year	NA	(AGES-Reykjavik)	76.1	66-96 (5,4)	4303	MRI	NA	Sigurdsson	Neuroimage	2012	22119006	10.1016/j.neuroimage.2011.11.024
Human	Vbrain	longitudinal (1)	-0.38	%/year	NA	(ADNI)	75.6	59,8-90,2	142	MRI	Median value of 48 ROI	Fjell	Journal of neuroscience	2009	19955375	10.1523/JNEUROSCI.3252-09.2009
Human	Vbrain	longitudinal (4,1)	1158.8	ml	NA	(Volunteers - South Korea)	59.5	(6,66)	984	MRI	Estimated from a linear regression model	kim	Neurobiology of aging	2012	29852410	10.1016/j.neurobiolaging.2018.04.017
Human	Vbrain	longitudinal (4,1)	-2.65	ml/year	NA	(Volunteers - South Korea)	59.5	(6,66)	984	MRI	Estimated from a linear regression model	kim	Neurobiology of aging	2012	29852410	10.1016/j.neurobiolaging.2018.04.017
Human	Vbrain	longitudinal (4,1)	-0.23	%/year	NA	(Volunteers - South Korea)	59.5	(6,66)	984	MRI	Normalized by baseline brain volume (1158,8 ml)	kim	Neurobiology of aging	2012	29852410	10.1016/j.neurobiolaging.2018.04.017
Human	Vbrain	longitudinal	1000	ml	NA	(BLSA)	64	NA	120	MRI	NA	Driscoll	Neurology	2009	19487648	10.1212/WNL.0b013e3181a82634
Human	Vbrain	longitudinal (9)	-7.35	ml/year	NA	(BLSA)	70.58	64-86 (6,11)	120	MRI	Estimated from a linear regression model	Driscoll	Neurology	2009	19487648	10.1212/WNL.0b013e3181a82634
Human	Vbrain	longitudinal (9)	-0.735	%/year	NA	(BLSA)	70.58	64-86 (6,11)	120	MRI	Normalized by brain volume at 64 yr (1000 ml)	Driscoll	Neurology	2009	19487648	10.1212/WNL.0b013e3181a82634
Human	Vbrain	longitudinal (1,9)	-0.23	%/year	NA	(Volunteers - Japan)	56.4	38,1-82,9 (9,9)	199	MRI	NA	Takao	European J of Radiology	2012	22104089	10.1016/j.ejrad.2011.10.011
Human	Vbrain	longitudinal (1,5)	-0.32	%/year	NA	(Volunteers - England)	NA	31-84	39	MRI	NA	Scahill	Archives of Neurology	2003	12873856	10.1001/archneur.60.7.989
Human	Vbrain	longitudinal (1,4)	-0.5	%/year	NA	(Mayo AD Res Center/AD Patient Registry)	81,9**	(7,5)	91	MRI	NA	Jack	Neurology	2005	16247049	10.1212/01.wnl.0000180958.22678.91
Human	Vbrain	longitudinal (4,3)	-0.4	%/year	NA	(Mayo AD Res Center/AD Patient Registry)	79*	56-93	40	MRI	NA	Jack	Neurology	2004	14981176	10.1212/01.wnl.0000110315.26026.ef
Human	Vbrain	longitudinal (1)	-0.44	%/year	NA	(ADNI)	75,4*	60-90 (5,1)	132	MRI	NA	Fjell	Journal of neuroscience	2013	23658162	10.1523/JNEUROSCI.5506-12.2013
Human	Vbrain	longitudinal (4)	-2.14	%/year	NA	(OASIS repository)	77.1	60-97	72	MRI	NA	Unay	Comput Med Imaging Graph	2012	22658230	10.1016/j.compmedimag.2012.03.006
Human	Vbrain	cross-sectional	999.7	ml	NA	(BLSA)	NA	59-69	63	MRI	NA	Resnick	Cerebral cortex	2000	10847596	10.1093/cercor/10.5.464
Human	Vbrain	cross-sectional	946.8	ml	NA	(BLSA)	NA	70-85	53	MRI	NA	Resnick	Cerebral cortex	2000	10847596	10.1093/cercor/10.5.464
Human	Vbrain	longitudinal (1)	0	ml/year	NA	(BLSA)	NA	59-85	116	MRI	NA	Resnick	Cerebral cortex	2000	10847596	10.1093/cercor/10.5.464
Human	Vbrain	longitudinal (1)	0	%/year	NA	(BLSA)	NA	59-85	116	MRI	NA	Resnick	Cerebral cortex	2000	10847596	10.1093/cercor/10.5.464
Human	Vbrain	longitudinal (3,5)	1217	ml	NA	(Volunteers - UK)	44.5	35-53 (5,7)	37	MRI	NA	Liu	neuroimage	2003	14527567	10.1016/s1053-8119(03)00219-2
Human	Vbrain	longitudinal (3,5)	1171	ml	NA	(Volunteers - UK)	67.9	57-77 (6,4)	9	MRI	NA	Liu	neuroimage	2003	14527567	10.1016/s1053-8119(03)00219-2
Human	Vbrain	longitudinal (3,5)	-0.64	%scan-to-scan	NA	(Volunteers - UK)	44.5	35-53 (5,7)	37	MRI	NA	Liu	neuroimage	2003	14527567	10.1016/s1053-8119(03)00219-2
Human	Vbrain	longitudinal (3,5)	-1.35	%scan-to-scan	NA	(Volunteers - UK)	67.9	57-77 (6,4)	9	MRI	NA	Liu	neuroimage	2003	14527567	10.1016/s1053-8119(03)00219-2
Human	Vbrain	longitudinal (3,5)	-0.18	%/year	NA	(Volunteers - UK)	44.5	35-53 (5,7)	37	MRI	caclulated as (%scan-to-scan)**(1/yrs scan-to-scan)	Liu	neuroimage	2003	14527567	10.1016/s1053-8119(03)00219-2
Human	Vbrain	longitudinal (3,5)	-0.39	%/year	NA	(Volunteers - UK)	67.9	57-77 (6,4)	9	MRI	caclulated as (%scan-to-scan)**(1/yrs scan-to-scan)	Liu	neuroimage	2003	14527567	10.1016/s1053-8119(03)00219-2
Human	Vbrain	longitudinal (1,8)	-0.45	%/year	NA	(Volunteers - USA)	78	65-95 (8)	38	MRI	NA	Fotenos	neurology	2005	15781822	10.1212/01.WNL.0000154530.72969.11
VCSF
Human	CSF,cran	longitudinal (2,5)	1.61	%/year	NA	(AGES-Reykjavik)	75	(5)	367	MRI	NA	Sigurdsson	Neuroimage	2012	22119006	10.1016/j.neuroimage.2011.11.024
Human	CSF,cran	cross-sectional	1.07	%/year	NA	(AGES-Reykjavik)	76.1	66-96 (5,4)	4303	MRI	NA	Sigurdsson	Neuroimage	2012	22119006	10.1016/j.neuroimage.2011.11.024
Human	V,LV	longitudinal (1)	4.4	%/year	NA	(ADNI)	75,6*	59,8-90,2	142	MRI	NA	Fjell	Journal of neuroscience	2009	19955375	10.1523/JNEUROSCI.3252-09.2009
Human	V,inf LV	longitudinal (1)	5.47	%/year	NA	(ADNI)	75,6*	59,8-90,2	142	MRI	NA	Fjell	Journal of neuroscience	2009	19955375	10.1523/JNEUROSCI.3252-09.2009
Human	V,3rd V	longitudinal (1)	3.07	%/year	NA	(ADNI)	75,6*	59,8-90,2	142	MRI	NA	Fjell	Journal of neuroscience	2009	19955375	10.1523/JNEUROSCI.3252-09.2009
Human	V,4thV	longitudinal (1)	0.71	%/year	NA	(ADNI)	75,6*	59,8-90,2	142	MRI	NA	Fjell	Journal of neuroscience	2009	19955375	10.1523/JNEUROSCI.3252-09.2009
Human	Vtot,CSF	longitudinal (4,1)	209.7	ml	NA	(Volunteers - South Korea)	59,5*	(6,66)	984	MRI	Estimated from a linear regression model	kim	Neurobiology of aging	2012	29852410	10.1016/j.neurobiolaging.2018.04.017
Human	Vtot,CSF	longitudinal (4,1)	2.84	ml/year	NA	(Volunteers - South Korea)	59,5*	(6,66)	984	MRI	Estimated from a linear regression model	kim	Neurobiology of aging	2012	29852410	10.1016/j.neurobiolaging.2018.04.017
Human	CSF,cran	longitudinal (4,1)	1.35	%/year	NA	(Volunteers - South Korea)	59,5*	(6,66)	984	MRI	rate: calculated as %/year by rate (ml/yr)/ CSF volume (209,7 ml)	kim	Neurobiology of aging	2012	29852410	10.1016/j.neurobiolaging.2018.04.017
Human	Vtot,CSF	longitudinal (9)	1.31	ml/year	NA	(BLSA)	70.58	64-86 (6,11)	120	MRI	Estimated from a linear regression model	Driscoll	Neurology	2009	19487648	10.1212/WNL.0b013e3181a82634
Human	Ventricles	longitudinal (1,5)	0.65	ml/year	NA	(Volunteers - England)	NA	31-84	39	MRI	NA	Scahill	Archives of Neurology	2003	12873856	10.1001/archneur.60.7.989
Human	Ventricles	longitudinal (1,4)	2.4	%/year	NA	(Mayo AD Res Center/AD Patient Registry)	81,9**	-7.5	91	MRI	NA	Jack	Neurology	2005	16247049	10.1212/01.wnl.0000180958.22678.91
Human	Ventricles	longitudinal (4,3)	1.7	%/year	NA	(Mayo AD Res Center/AD Patient Registry)	79*	56-93	40	MRI	NA	Jack	Neurology	2004	14981176	10.1212/01.wnl.0000110315.26026.ef
Human	Ventricles	longitudinal (1)	4.57	%/year	NA	(ADNI)	75,4*	60-90 (5,1)	79	MRI	NA	Fjell	Journal of neuroscience	2013	23658162	10.1523/JNEUROSCI.5506-12.2013
Human	V,LV	longitudinal (1)	4.61	%/year	NA	(ADNI)	75,4*	60-90 (5,1)	79	MRI	NA	Fjell	Journal of neuroscience	2013	23658162	10.1523/JNEUROSCI.5506-12.2013
Human	V,inf LV	longitudinal (1)	4.63	%/year	NA	(ADNI)	75,4*	60-90 (5,1)	79	MRI	NA	Fjell	Journal of neuroscience	2013	23658162	10.1523/JNEUROSCI.5506-12.2013
Human	V,3rd V	longitudinal (1)	3.13	%/year	NA	(ADNI)	75,4*	60-90 (5,1)	79	MRI	NA	Fjell	Journal of neuroscience	2013	23658162	10.1523/JNEUROSCI.5506-12.2013
Human	V,4thV	longitudinal (1)	0.99	%/year	NA	(ADNI)	75,4*	60-90 (5,1)	79	MRI	NA	Fjell	Journal of neuroscience	2013	23658162	10.1523/JNEUROSCI.5506-12.2013
Human	V,LV	longitudinal (1)	3.31	%/year	NA	(OASIS repository)	77.1	60-97	72	MRI	NA	Unay	Comput Med Imaging Graph	2012	22658230	10.1016/j.compmedimag.2012.03.006
Human	Ventricles	cross-sectional	25.2	ml	NA	(BLSA)	NA	59-69	63	MRI	NA	Resnick	Cerebral cortex	2000	10847596	10.1093/cercor/10.5.464
Human	Ventricles	cross-sectional	41.1	ml	NA	(BLSA)	NA	70-85	53	MRI	NA	Resnick	Cerebral cortex	2000	10847596	10.1093/cercor/10.5.464
Human	Ventricles	longitudinal (1)	1.53	ml/year	NA	(BLSA)	NA	59-85	53	MRI	NA	Resnick	Cerebral cortex	2000	10847596	10.1093/cercor/10.5.464
Human	Ventricles	longitudinal (1)	6.07	%/year	NA	(BLSA)	NA	59-85	53	MRI	normalized to baseline volume (25,2 ml)	Resnick	Cerebral cortex	2000	10847596	10.1093/cercor/10.5.464
Human	Ventricles	longitudinal (1)	39	ml	NA	(ADNI)	75	72-78	92	MRI	NA	Vemuri	Neurology	2010	20625167	10.1212/WNL.0b013e3181e7ca82
Human	Ventricles	longitudinal (1)	1.4	ml/year	NA	(ADNI)	75	72-78	92	MRI	NA	Vemuri	Neurology	2010	20625167	10.1212/WNL.0b013e3181e7ca82
Human	Ventricles	longitudinal (1)	3.59	%/year	NA	(ADNI)	75	72-78	92	MRI	normalized to baseline volume (39 ml)	Vemuri	Neurology	2010	20625167	10.1212/WNL.0b013e3181e7ca82
Human	Ventricles	longitudinal (4,1)	0.62	ml/year	NA	<60 years (SMART-MR)	58	(9)	331	MRI	NA	Vlek	Am J Hypertens	2009	19745819	10.1038/ajh.2009.166
Human	Ventricles	longitudinal (4,1)	2.52	%/year	NA	<60 years (SMART-MR)	58	(9)	331	MRI	NA	Vlek	Am J Hypertens	2009	19745819	10.1038/ajh.2009.166
Human	Ventricles	longitudinal (4,1)	1.42	ml/year	NA	>60 years (SMART-MR)	58	(9)	331	MRI	NA	Vlek	Am J Hypertens	2009	19745819	10.1038/ajh.2009.166
Human	Ventricles	longitudinal (4,1)	4.22	%/year	NA	>60 years (SMART-MR)	58	(9)	331	MRI	NA	Vlek	Am J Hypertens	2009	19745819	10.1038/ajh.2009.166
Human	Ventricles	longitudinal (6,4)	3.54	%/year	NA	(Oregon brain aging)	82.3	64,7 - 100,5 (7,8)	42	MRI	NA	Carlson	Neurology	2008	18046010	10.1212/01.wnl.0000280577.43413.d9
Human	Ventricles	longitudinal (6,4)	37.1	ml	NA	(Oregon brain aging)	82.3	64,7 - 100,5 (7,8)	42	MRI	NA	Carlson	Neurology	2008	18046010	10.1212/01.wnl.0000280577.43413.d9
Human	Ventricles	longitudinal (1)	31.7	ml	NA	Volunteers	69.3	(7)	19	MRI	NA	Schott	Neurology	2005	16009896	10.1212/01.wnl.0000167542.89697.0f
Human	Ventricles	longitudinal (1)	0.9	ml/year	NA	Volunteers	69.3	(7)	19	MRI	NA	Schott	Neurology	2005	16009896	10.1212/01.wnl.0000167542.89697.0f
Human	Ventricles	longitudinal (1)	2.83	%/year	NA	Volunteers	69.3	(7)	19	MRI	normalized to baseline volume (31,7 ml)	Schott	Neurology	2005	16009896	10.1212/01.wnl.0000167542.89697.0f
Human	Ventricles	longitudinal (1)	1.9	%/year	NA	Volunteers	71.5	(3,4)	14	MRI	NA	Wang	Magn Reson Imaging	2002	11973028	10.1016/s0730-725x(02)00472-1
Human	Ventricles	longitudinal (2,4)	3.5	%/year	NA	(Oregon brain aging)	83	(7)	88	MRI	NA	Kaye	J Alzheimers Dis	2005	16155349	10.3233/jad-2005-8106
Human	Ventricles	longitudinal (2,4)	40.6	ml	NA	(Oregon brain aging)	83	(7)	88	MRI	NA	Kaye	J Alzheimers Dis	2005	16155349	10.3233/jad-2005-8106
Human	CSF,cran	cross-sectional	3.6	ml/year	NA	(Epid. Vascular aging)	69.5	63,69-75,6	662	MRI	NA	Lemaître	Neuroimage	2005	15955500	10.1016/j.neuroimage.2005.02.042
Human	CSF,cran	cross-sectional	357	ml	NA	(Epid. Vascular aging)	69.5	63,69-75,6	662	MRI	NA	Lemaître	Neuroimage	2005	15955500	10.1016/j.neuroimage.2005.02.042
Human	CSF,cran	cross-sectional	1.01	%/year	NA	(Epid. Vascular aging)	69.5	63,69-75,6	662	MRI	normalized to baseline volume (357 ml)	Lemaître	Neuroimage	2005	15955500	10.1016/j.neuroimage.2005.02.042
Human	extraventricular	cross-sectional	2.75	%/year	NA	Volunteers	NA	24-80	49	MRI	normalized to baseline volume (85 ml)	Matsumae	Neurosurg	1996	8847593	10.3171/jns.1996.84.6.0982
Human	CSF,SASspinal	cross-sectional	-0.27	ml/year	NA	NA	NA	29-70	87	MRI	Estimated from a linear regression model	Sass	fluids barriers CNS	2017	29258534	10.1186/s12987-017-0085-y
Vphb
Human	Vphb	cross-sectional	73.5	mmol/kg	100	Postmortum (Sweden)	NA	20-39	44	dry weight	average of male and female data	Svennerholm	acta neuropatho	1997	9341935	10.1007/s004010050717
Human	Vphb	cross-sectional	70	mmol/kg	N.S.	Postmortum (Sweden)	NA	40-59	46	dry weight	average of male and female data	Svennerholm	acta neuropatho	1997	9341935	10.1007/s004010050717
Human	Vphb	cross-sectional	66.5	mmol/kg	90.4	Postmortum (Sweden)	NA	60-79	47	dry weight	average of male and female data	Svennerholm	acta neuropatho	1997	9341935	10.1007/s004010050717
Human	Vphb	cross-sectional	60	mmol/kg	81.6	Postmortum (Sweden)	NA	80-100	47	dry weight	average of male and female data	Svennerholm	acta neuropatho	1997	9341935	10.1007/s004010050717
Human	Vphb	cross-sectional	NA	mg/gm wet wt	100	Postmortum	NA	33-36	7	chemical extraction	GM, WM, Nucleus caudatus, hippocampus, pons, cerebellum, medulla oblongata	Söderberg	J neurochem	1990	2299344	10.1111/j.1471-4159.1990.tb01889.x
Human	Vphb	cross-sectional	NA	mg/gm wet wt	NS	Postmortum	NA	54-57	8	chemical extraction	GM, WM, Nucleus caudatus, pons, cerebellum, medulla oblongata.	Söderberg	J neurochem	1990	2299344	10.1111/j.1471-4159.1990.tb01889.x
Human	Vphb	cross-sectional	NA	mg/gm wet wt	p<0,05	Postmortum	NA	54-57	8	chemical extraction	Hippocampus (vs youngest group)	Söderberg	J neurochem	1990	2299344	10.1111/j.1471-4159.1990.tb01889.x
Human	Vphb	cross-sectional	NA	mg/gm wet wt	NS	Postmortum	NA	69-72	8	chemical extraction	GM, WM, Nucleus caudatus, hippocampus, pons, cerebellum, medulla oblongata	Söderberg	J neurochem	1990	2299344	10.1111/j.1471-4159.1990.tb01889.x
Human	Vphb	cross-sectional	NA	mg/gm wet wt	p<0,05	Postmortum	NA	69-72	8	chemical extraction	WM, pons, Hippocampus (p<0,05, youngest group)	Söderberg	J neurochem	1990	2299344	10.1111/j.1471-4159.1990.tb01889.x
Human	Vphb	cross-sectional	NA	mg/gm wet wt	p<0,05	Postmortum	NA	89-92	7	chemical extraction	GM, WM, Nucleus caudatus, hippocampus, pons, cerebellum, medulla oblongata	Söderberg	J neurochem	1990	2299344	10.1111/j.1471-4159.1990.tb01889.x
Human	Vphb	cross-sectional	NA	mg/gm wet wt	N.S.	Postmortum	NA	89-92	7	chemical extraction	cerebellum (vs youngest group)	Söderberg	J neurochem	1990	2299344	10.1111/j.1471-4159.1990.tb01889.x
Human	Vphb	cross-sectional	18.2	mg/gm wet wt	100	Postmortum	NA	33-36	7	chemical extraction	GM	Söderberg	J neurochem	1990	2299344	10.1111/j.1471-4159.1990.tb01889.x
Human	Vphb	cross-sectional	17.4	mg/gm wet wt	N.S.	Postmortum	NA	69-72	8	chemical extraction	GM	Söderberg	J neurochem	1990	2299344	10.1111/j.1471-4159.1990.tb01889.x
Human	Vphb	cross-sectional	35.1	mg/gm wet wt	100	Postmortum	NA	33-36	7	chemical extraction	WM	Söderberg	J neurochem	1990	2299344	10.1111/j.1471-4159.1990.tb01889.x
Human	Vphb	cross-sectional	29.9	mg/gm wet wt	85.2	Postmortum	NA	69-72	8	chemical extraction	WM	Söderberg	J neurochem	1990	2299344	10.1111/j.1471-4159.1990.tb01889.x
Human	Vphb	cross-sectional	NA	NA	100	Postmortum	NA	33-36	7	chemical extraction	average over grey and white matters, accounting for volume differences	Söderberg	J neurochem	1990	2299344	10.1111/j.1471-4159.1990.tb01889.x
Human	Vphb	cross-sectional	NA	NA	93.34	Postmortum	NA	69-72	8	chemical extraction	average over grey and white matters, accounting for volume differences	Söderberg	J neurochem	1990	2299344	10.1111/j.1471-4159.1990.tb01889.x
Human	Vphb	cross-sectional	18.2	mg/gm wet wt	100	Postmortum	NA	33-36	7	chemical extraction	GM	Söderberg	J neurochem	1990	2299344	10.1111/j.1471-4159.1990.tb01889.x
Human	Vphb	cross-sectional	16.4	mg/gm wet wt	90.1	Postmortum	NA	89-92	7	chemical extraction	GM	Söderberg	J neurochem	1990	2299344	10.1111/j.1471-4159.1990.tb01889.x
Human	Vphb	cross-sectional	35.1	mg/gm wet wt	100	Postmortum	NA	33-36	7	chemical extraction	WM	Söderberg	J neurochem	1990	2299344	10.1111/j.1471-4159.1990.tb01889.x
Human	Vphb	cross-sectional	28.2	mg/gm wet wt	80.3	Postmortum	NA	89-92	7	chemical extraction	WM	Söderberg	J neurochem	1990	2299344	10.1111/j.1471-4159.1990.tb01889.x
Human	Vphb	cross-sectional	NA	NA	100	Postmortum	NA	33-36	7	chemical extraction	average over grey and white matters, accounting for volume differences	Söderberg	J neurochem	1990	2299344	10.1111/j.1471-4159.1990.tb01889.x
Human	Vphb	cross-sectional	NA	NA	85.7	Postmortum	NA	89-92	7	chemical extraction	average over grey and white matters, accounting for volume differences	Söderberg	J neurochem	1990	2299344	10.1111/j.1471-4159.1990.tb01889.x
GM:WM ratio
Human	GM:WM ratio	NA	1.243	unitless	NA	NA	NA	NA	NA	NA	NA	mota	PNAS	2019	31285343	10.1073/pnas.1716956116
QCSF
Human	QCSF	cross-sectional	1.02	ml/min	100	(Volunteers)	NA	20-34	24	PC-MRI	Aqueduct	Oner	Anat record	2017	27863121	10.1002/ar.23514
Human	QCSF	cross-sectional	1.14	ml/min	N.S.	(Volunteers)	NA	35-49	24	PC-MRI	Aqueduct	Oner	Anat record	2017	27863121	10.1002/ar.23514
Human	QCSF	cross-sectional	1.5	ml/min	N.S.	(Volunteers)	NA	50-64	24	PC-MRI	Aqueduct	Oner	Anat record	2017	27863121	10.1002/ar.23514
Human	QCSF	cross-sectional	40.825	ml/min	NA	Young (Volunteers)	27.5	(4,4)	19	PC-MRI	Craniocervical junction, calc. as stroke volume (ml/cycle)*heart rate (71 cycle/min)	Stoquart-ElSankari	J CBF metab	2007	17311079	10.1038/sj.jcbfm.9600462
Human	QCSF	cross-sectional	35.646	ml/min	NA	Elderly (Volunteers)	71	(9)	12	PC-MRI	Craniocervical junction, calc. as stroke volume (ml/cycle)*heart rate (78 cycle/min)	Stoquart-ElSankari	J CBF metab	2007	17311079	10.1038/sj.jcbfm.9600462
Human	QCSF	cross-sectional	3.408	ml/min	NA	Young (Volunteers)	27.5	(4,4)	19	PC-MRI	Aqueduct, calc. as stroke volume (ml/cycle)*heart rate (71 cycle/min)	Stoquart-ElSankari	J CBF metab	2007	17311079	10.1038/sj.jcbfm.9600462
Human	QCSF	cross-sectional	2.652	ml/min	NA	Elderly (Volunteers)	71	(9)	12	PC-MRI	Aqueduct, calc. as stroke volume (ml/cycle)*heart rate (78 cycle/min)	Stoquart-ElSankari	J CBF metab	2007	17311079	10.1038/sj.jcbfm.9600462
Human	QCSF	cross-sectional	NA	NA	NA	Young (Volunteers)	29.6	25-36	11	Cine PC-MRI	Non-significant increase of CSF flow at aqueduct	barkhof	Acta radiologica	1994	8172735	10.1177/028418519403500204
Human	QCSF	cross-sectional	NA	NA	NA	Elderly (Volunteers)	68.6	57-76	9	Cine PC-MRI	Non-significant increase of CSF flow at aqueduct	barkhof	Acta radiologica	1994	8172735	10.1177/028418519403500204
Human	QCSF	Longitudinal (5,5)	N.S.	ml/min	NA	(Volunteers)	47.4	(12,9)	20	Cine PC-MRI	Aqueduct	Jakimovski	fl barr CNS	2020	32000809	10.1186/s12987-020-0172-3
Human	QCSF	cross-sectional	2.76	ml/min	100	Young (Volunteers)	31	26-44 (7)	16	PC-MRI	Aqueduct, calc. as flow rate (ml/cycle)*heart rate (69 cycle/min)	lokossou	fl barr CNS	2020	31931818	10.1186/s12987-019-0163-4
Human	QCSF	cross-sectional	3.5	ml/min	N.S.	Elderly (Volunteers)	73	63-82 (6)	19	PC-MRI	Aqueduct, calc. as flow rate (ml/cycle)*heart rate (70 cycle/min)	lokossou	fl barr CNS	2020	31931818	10.1186/s12987-019-0163-4
Human	QCSF	cross-sectional	23.46	ml/min	100	Young (Volunteers)	31	26-44 (7)	16	PC-MRI	Craniocervical junction, calc. as flow rate (ml/cycle)*heart rate (69 cycle/min)	lokossou	fl barr CNS	2020	31931818	10.1186/s12987-019-0163-4
Human	QCSF	cross-sectional	35.7	ml/min	152.1	Elderly (Volunteers)	73	63-82 (6)	19	PC-MRI	Craniocervical junction, calc. as flow rate (ml/cycle)*heart rate (70 cycle/min)	lokossou	fl barr CNS	2020	31931818	10.1186/s12987-019-0163-4
Human	QCSF	cross-sectional	0.96	ml/min	100	Young (Male volunteers)	NA	17-50	31	PC-MRI	Aqueduct	Sartoretti	Fron aging neurosci	2019	31427956	10.3389/fnagi.2019.00199
Human	QCSF	cross-sectional	1.62	ml/min	168.8	Elderly (Male volunteers)	NA	51-88	31	PC-MRI	Aqueduct	Sartoretti	Fron aging neurosci	2019	31427956	10.3389/fnagi.2019.00199
Human	QCSF	cross-sectional	0.72	ml/min	100	Young (Female volunteers)	NA	17-50	32	PC-MRI	Aqueduct	Sartoretti	Fron aging neurosci	2019	31427956	10.3389/fnagi.2019.00199
Human	QCSF	cross-sectional	0.9	ml/min	N.S.	Elderly (Female volunteers)	NA	51-88	34	PC-MRI	Aqueduct	Sartoretti	Fron aging neurosci	2019	31427956	10.3389/fnagi.2019.00199
Human	QCSF	cross-sectional	6.7	ml/min	100	Young (Volunteers)	24	(3)	11	MRI	Aqueduct	Daners	Plos one	2012	22666360	10.1371/journal.pone.0037502
Human	QCSF	cross-sectional	7.5	ml/min	N.S.	Elderly (Volunteers - Switzerland)	70	(5)	11	MRI	Aqueduct	Daners	Plos one	2012	22666360	10.1371/journal.pone.0037502
Human	QCSF	cross-sectional	121	ml/min	100	Young (Volunteers)	24	(3)	11	MRI	Craniocervical junction	Daners	Plos one	2012	22666360	10.1371/journal.pone.0037502
Human	QCSF	cross-sectional	93	ml/min	76.86	Elderly (Volunteers - Switzerland)	70	(5)	11	MRI	Craniocervical junction	Daners	Plos one	2012	22666360	10.1371/journal.pone.0037502
Human	QCSF	cross-sectional	NA	NA	N.S.	(Volunteers)	31.2	6-70	60	MRI	non-significant increase of average flow & decrease of flow velocity	Unal	diag interv radiol	2009	19862673	10.4261/1305-3825.DIR.2321-08.1
Human	QCSF	cross-sectional	2.6	ml/min	100	Young (Volunteers)	29.8	22-40 (7,6)	8	MRI	Aqueduct (craniocaudal - caudocranial)	Gideon	acta neuro scand	1994	8085434	10.1111/j.1600-0404.1994.tb02647.x
Human	QCSF	cross-sectional	2.3	ml/min	N.S.	Elderly (Volunteers)	69	58-76 (8)	5	MRI	Aqueduct (craniocaudal - caudocranial)	Gideon	acta neuro scand	1994	8085434	10.1111/j.1600-0404.1994.tb02647.x
Human	CSF production	cross-sectional	0.69	ml/min	100	Young (Volunteers)	29.8	22-40 (7,6)	8	MRI	Aqueduct	Gideon	acta neuro scand	1994	8085434	10.1111/j.1600-0404.1994.tb02647.x
Human	CSF production	cross-sectional	0.68	ml/min	N.S.	Elderly (Volunteers)	69	58-76 (8)	5	MRI	Aqueduct	Gideon	acta neuro scand	1994	8085434	10.1111/j.1600-0404.1994.tb02647.x
Human	CSF production	cross-sectional	NA	NA	NA	(Volunteers)	47.9	22-79 (15,8)	40	MRI	No age effect on CSF flow patterns or velocity at LV, TFV, aqueduct, monro	Stadlbauer	neuroimage	2010	20152907	10.1016/j.neuroimage.2010.01.110
Human	CSF outflow	cross-sectional	NA	NA	NA	(Volunteers)	60	20-88	52	Lumbar computerized infusion	A small, significant increase of resistance to CSF outflow with age	Albeck	J neurosurg	1998	9688123	10.3171/jns.1998.89.2.0275
QCBF
Human	CBF	cross sectional	0	ml/year		(Volunteers)	35	20-63 (12)	48	Transcranial color duplex	No correction for brain atrophy	schöning	stroke	1994	8266366	10.1161/01.str.25.1.17
Human	CBF	cross sectional	-6.2	ml/year		(PROSPER)	75	(3)	NA	MRI	Accounted for brain atrophy	van es	plos one	2010	20352115	10.1371/journal.pone.0009825
Human	CBF	longituinal (4)	54.1	ml/100g/min		(DLBS)	NA	20-30	NA	MRI	Accounted for brain atrophy	de vis	J MRI	2018	29292540	10.1002/jmri.25938
Human	CBF	longituinal (4)	51.8	ml/100g/min		(DLBS)	NA	30-40	NA	MRI	Accounted for brain atrophy	de vis	J MRI	2018	29292540	10.1002/jmri.25938
Human	CBF	longituinal (4)	48.4	ml/100g/min		(DLBS)	NA	40-50	NA	MRI	Accounted for brain atrophy	de vis	J MRI	2018	29292540	10.1002/jmri.25938
Human	CBF	longituinal (4)	44.5	ml/100g/min		(DLBS)	NA	50-60	NA	MRI	Accounted for brain atrophy	de vis	J MRI	2018	29292540	10.1002/jmri.25938
Human	CBF	longituinal (4)	43.4	ml/100g/min		(DLBS)	NA	60-70	NA	MRI	Accounted for brain atrophy	de vis	J MRI	2018	29292540	10.1002/jmri.25938
Human	CBF	longituinal (4)	41.4	ml/100g/min		(DLBS)	NA	70-80	NA	MRI	Accounted for brain atrophy	de vis	J MRI	2018	29292540	10.1002/jmri.25938
Human	CBF	longituinal (4)	39.8	ml/100g/min		(DLBS)	NA	80-90	NA	MRI	Accounted for brain atrophy	de vis	J MRI	2018	29292540	10.1002/jmri.25938
Human	CBF	cross sectional	-0.37	% / year		(Volunteers)	41	20-67 (14)	34	MRI	Accounted for brain atrophy	parkes	Mag res in med	2004	15065246	10.1002/mrm.20023
Human	CBF	cross sectional	-0.33	ml/100g/min/year		(Volunteers)	47.7	20-80	17	MRI	No correction for brain atrophy	leoni	braz J med bio res	2017	28355354	10.1590/1414-431X20175670
Human	CBF	cross sectional	N.S.	ml/100g/min/year		(Volunteers)	39	20-72 (19)	26	PET	No correction for brain atrophy	tempel	J CBF met	1992	1618934	10.1038/jcbfm.1992.79
Human	CBF	cross sectional	N.S.	ml/100ml/min		(Volunteers)	46.2	20-80 (20)	27	MRI	Accounted for brain atrophy	Meltzer	J nuc med	2000	11079492	N/A
Human	CBF	cross sectional	-9.38	ml/year		(Volunteers)	71	(9)	12	MRI	No correction for brain atrophy	Stoquart-ElSankari	J CBF met	2007	17311079	10.1038/sj.jcbfm.9600462
Human	CBF	cross sectional	no change	ml/100g/min		(Volunteers)	50	50-85	28	PET	No correction for brain atrophy	Itoh	gerontology	1990	2384224	10.1159/000213174
Human	CBF	cross sectional	-4.8	ml/year		(Volunteers)	NA	19-88	250	2D phase-contrast MRI	No correction for brain atrophy	Buijs	radiology	1998	9844657	10.1148/radiology.209.3.9844657
KpuuBBB-pgp
Human	BBB pgp mRNA expression	cross-sectional	NA	%area stained	NS	Harvard Brain Tissue Resource Center at	45.7	20-60	6	IHC	NA	Chiu	neurobio aging	2015	26159621	10.1016/j.neurobiolaging.2015.05.020
Human	BBB pgp mRNA expression	cross-sectional	NA	%area stained	NS	Harvard Brain Tissue Resource Center at	76	61-100	8	IHC	NA	Chiu	neurobio aging	2015	26159621	10.1016/j.neurobiolaging.2015.05.020
Human	BBB pgp protein expression	cross-sectional	NA	%area stained	NS	Harvard Brain Tissue Resource Center at	45.7	20-60	6	IHC	NA	Chiu	neurobio aging	2015	26159621	10.1016/j.neurobiolaging.2015.05.020
Human	BBB pgp protein expression	cross-sectional	NA	%area stained	NS	Harvard Brain Tissue Resource Center at	76	61-100	8	IHC	NA	Chiu	neurobio aging	2015	26159621	10.1016/j.neurobiolaging.2015.05.020
Human	(R)-[11C] verapamil distribution volume	cross-sectional	0.62	NA	100	Young (Volunteers)	25	21-27 (2,3)	5	MRI	NA	toornvliet	clin pharma ther	2006	16765142	10.1016/j.clpt.2006.02.004
Human	(R)-[11C] verapamil distribution volume	cross-sectional	0.73	NA	118	Elderly (Volunteers)	61	59-68 (3,6)	5	MRI	NA	toornvliet	clin pharma ther	2006	16765142	10.1016/j.clpt.2006.02.004
Human	(R)-[11C] verapamil distribution volume	cross-sectional	0.38	NA	100	Young (Volunteers)	24	(2)	7	MRI	NA	bartels	neuro bio aging	2009	18358568	10.1016/j.neurobiolaging.2008.02.002
Human	(R)-[11C] verapamil distribution volume	cross-sectional	0.61	NA	160	Elderly (Volunteers)	60	(11)	10	MRI	NA	bartels	neuro bio aging	2009	18358568	10.1016/j.neurobiolaging.2008.02.002
Human	(R)-[11C] verapamil distribution volume	cross-sectional	0.79	NA	100	Young (Volunteers)	26	(1)	5	MRI	NA	Bauer	br J clin pharmacol	2017	28401570	10.1111/bcp.13301
Human	(R)-[11C] verapamil distribution volume	cross-sectional	0.78	NA	NS	Elderly (Volunteers)	68	(6)	5	MRI	NA	Bauer	br J clin pharmacol	2017	28401570	10.1111/bcp.13301
Human	(R)-[11C] verapamil distribution volume	cross-sectional	0.79	NA	100	Young (Volunteers)	26	(1)	5	MRI	NA	Bauer	br J clin pharmacol	2017	28401570	10.1111/bcp.13301
Human	(R)-[11C] verapamil distribution volume	cross-sectional	0.8	NA	NS	Young (Volunteers)	26	(1)	5	MRI	partial inhibition of pgp with tariquidar	Bauer	br J clin pharmacol	2017	28401570	10.1111/bcp.13301
Human	(R)-[11C] verapamil distribution volume	cross-sectional	0.78	NA	100	Elderly (Volunteers)	68	(6)	5	MRI	NA	Bauer	br J clin pharmacol	2017	28401570	10.1111/bcp.13301
Human	(R)-[11C] verapamil distribution volume	cross-sectional	1.08	NA	138.4	Elderly (Volunteers)	68	(6)	5	MRI	partial inhibition of pgp with tariquidar	Bauer	br J clin pharmacol	2017	28401570	10.1111/bcp.13301
Human	(R)-[11C] verapamil distribution volume	cross-sectional	0.71	NA	100	Young (Volunteers)	24	21-27 (2)	9	MRI	Regional significant changes (18-38%)of Vd, but not global	van assema	Mol imaging biol	2012	22476967	10.1007/s11307-012-0556-0
Human	(R)-[11C] verapamil distribution volume	cross-sectional	0.75	NA	NS	Middle-aged (Volunteers)	46	42-50 (3)	10	MRI	Regional significant changes (18-38%)of Vd, but not global	van assema	Mol imaging biol	2012	22476967	10.1007/s11307-012-0556-0
Human	(R)-[11C] verapamil distribution volume	cross-sectional	0.84	NA	NS	Elderly (Volunteers)	63	57-69 (4)	16	MRI	Regional significant changes (18-38%)of Vd, but not global	van assema	Mol imaging biol	2012	22476967	10.1007/s11307-012-0556-0
Human	(R)-[11C] verapamil efflux rate constant	cross-sectional	NA	NA	100	Young (Volunteers)	27	(4)	7	MRI	NA	Bauer	Eur J Clin pharmacol	2009	19655132	10.1007/s00228-009-0709-5
Human	(R)-[11C] verapamil efflux rate constant	cross-sectional	NA	NA	NS	Elderly (Volunteers)	69	(9)	6	MRI	NA	Bauer	Eur J Clin pharmacol	2009	19655132	10.1007/s00228-009-0709-5
Human	(R)-[11C] verapamil distribution volume	cross-sectional	0.65	NA	100	Young (Volunteers)	27	(4)	7	MRI	NA	Bauer	Eur J Clin pharmacol	2009	19655132	10.1007/s00228-009-0709-5
Human	(R)-[11C] verapamil distribution volume	cross-sectional	0.75	NA	NS	Elderly (Volunteers)	69	(9)	6	MRI	NA	Bauer	Eur J Clin pharmacol	2009	19655132	10.1007/s00228-009-0709-5
PPA-BBB
Humans	BBB permeability (Ktrans)	cross-secional	NA		100	Young (Volunteers)	NA	23-47	6	CE-MRI	superior frontal & inferior temporal gyrus cortex, thalamys, striatum, WM, corpus collosum, internal capsule	Montagne	Neuron	2015	25611508	10.1016/j.neuron.2014.12.032
Humans	BBB permeability (Ktrans)	cross-secional	NA	min-1/year	N.S.	Elderly (Volunteers)	NA	55-90	18	CE-MRI	superior frontal & inferior temporal gyrus cortex, thalamys, striatum, WM, corpus collosum, internal capsule	Montagne	Neuron	2015	25611508	10.1016/j.neuron.2014.12.032
Humans	passive permeability	cross-secional	1.22	min-1	100	Young (Volunteers)	NA	23-47	6	CE-MRI	caudate nucleus	Montagne	Neuron	2015	25611508	10.1016/j.neuron.2014.12.032
Humans	passive permeability	cross-secional	1.59	min-1	130	Elderly (Volunteers)	NA	55-91	18	CE-MRI	caudate nucleus	Montagne	Neuron	2015	25611508	10.1016/j.neuron.2014.12.032
Humans	passive permeability	cross-secional	0.00093	min-1	100	Young (Volunteers)		23-47	6	CE-MRI	Hippocampus	Montagne	Neuron	2015	25611508	10.1016/j.neuron.2014.12.032
Humans	passive permeability	cross-secional	0.0013	min-1	139.8	Elderly (Volunteers)		55-91	18	CE-MRI	Hippocampus	Montagne	Neuron	2015	25611508	10.1016/j.neuron.2014.12.032
Humans	WM passive permeability increase/year	cross-secional	0.121	min-1.yr-1	NA	Volunteers	65.8	47-91 (10,2)	57	CE-MRI	calculated from Bstd, by multiplying Bstd with sd of Ki (cubic root (Ki*1000) & 1/sd of AGE)	verheggen	geroscience	2020	32601792	10.1007/s11357-020-00211-2
Humans	GM passive permeability increase/year	cross-secional	0.109	min-1.yr-1	NA	Volunteers	65.8	47-91 (10,2)	57	CE-MRI	calculated from Bstd, by multiplying Bstd with sd of Ki (cubic root (Ki*1000) & 1/sd of AGE)	verheggen	geroscience	2020	32601792	10.1007/s11357-020-00211-2
Humans	passive permeability increase/year	cross-secional	0.114	min-1.yr-1	NA	Volunteers	65.8	47-91 (10,2)	57	CE-MRI	average over grey and white matters, accounting for volume differences	verheggen	geroscience	2020	32601792	10.1007/s11357-020-00211-2
SABBB
Human	capillary SA/unit tissue volume	cross-sectional	1.98	mm2/mm3	100	postmortum	38	21-51	5	microscopy	NA	Bell	Acta Neuropathologica	1981	7223373	10.1007/BF00690372
Human	capillary SA/unit tissue volume	cross-sectional	1.78	mm2/mm3	89.9	postmortum	74	60-88	5	microscopy	NA	Bell	Acta Neuropathologica	1981	7223373	10.1007/BF00690372
Human	capillary volume/unit tissue volume	cross-sectional	0.0025	mm3/mm3	100	postmortum	38	21-51	5	microscopy	NA	Bell	Acta Neuropathologica	1981	7223373	10.1007/BF00690372
Human	capillary volume/unit tissue volume	cross-sectional	0.0025	mm3/mm3	N.S.	postmortum	74	60-88	5	microscopy	NA	Bell	Acta Neuropathologica	1981	7223373	10.1007/BF00690372
Human	capillary SA/unit capillary volume	cross-sectional	792	mm2/mm3	100	postmortum	38	21-51	5	microscopy	NA	Bell	Acta Neuropathologica	1981	7223373	10.1007/BF00690372
Human	capillary SA/unit capillary volume	cross-sectional	712	mm2/mm3	89.9	postmortum	74	60-88	5	microscopy	NA	Bell	Acta Neuropathologica	1981	7223373	10.1007/BF00690372
Human	cappilaries	cross-sectional	NA	NA	NA	postmortum	69	26-96 (15,2)	24	stereology	Capillary surface area:tissue vol and capillary length: tissue volume signnificantly correlated with age in frontal cortex	Mann	Neurobio aging	1986	3785532	10.1016/0197-4580(86)90158-2
Human	cappilaries	cross-sectional	NA	NA	NA	postmortum	69	26-96 (15,2)	24	stereology	Capillary volume:tissue volume, capillary surface area: volume, capillary diameter did not significantly correlate with age in frontal cortex	Mann	Neurobio aging	1986	3785532	10.1016/0197-4580(86)90158-2
Human	cappilaries	cross-sectional	NA	NA	NA	postmortum	68	26-96 (15,6)	25	stereology	capillary volume:tissue volume, capillary surface area:tissue vol, capillary length:tissue volume, capillary surface area:capillary volume, capillary diameter did not signficantly correlate with age in temporal cortex	Mann	Neurobio aging	1986	3785532	10.1016/0197-4580(86)90158-2
SABCSFB
Human	Choroid plexus cells height	cross-sectional	14.3	um	N.S.	Post-mortum	46	NA	1	microscopy	NA	serot	acta neuropathol	2000	10672315	10.1007/PL00007412
Human	Choroid plexus cells height	cross-sectional	13.7	um	100	Post-mortum	89.1	82-96 (5,4)	8	microscopy	NA	serot	acta neuropathol	2000	10672315	10.1007/PL00007412

## Sheet: AD-human
Species	Parameter	Value	unit	%	Database	cohort	Severity score (method)	Age	Age range	Number pts	Technique	Notes	Reference first author	Reference journal	Reference year	PMID	doi
Brain volume
human	Vbrain	1453	mL	94.7197	NA	Mild AD	22 (MMSE)	67	(9)	64	MRI	NA	Henneman	neurology	2009	19289740	10.1212/01.wnl.0000344568.09360.31
human	Vbrain	1534	mL	100	NA	healthy elderly	28 (MMSE)	67	(9)	34	MRI	NA	Henneman	neurology	2009	19289740	10.1212/01.wnl.0000344568.09360.31
human	Vbrain	952.3	mL	95.4304	ADNI	Mild AD	23,7 (MMSE)	74.9	(7,6)	65	MRI	NA	Ott	J AD	2010	20182051	10.3233/JAD-2010-1406
human	Vbrain	997.9	mL	100	ADNI	healthy elderly	29,1 (MMSE)	75.8	(5,5)	87	MRI	NA	Ott	J AD	2010	20182051	10.3233/JAD-2010-1406
human	Vbrain	1007	mL	95.9962	ADNI	Mild AD	23,5 (MMSE)	75.3	(6,9)	99	MRI	NA	Evans	Eur radiol	2010	19760240	10.1007/s00330-009-1581-5
human	Vbrain	1049	mL	100	ADNI	healthy elderly	29,2 (MMSE)	76	(5,1)	131	MRI	NA	Evans	Eur radiol	2010	19760240	10.1007/s00330-009-1581-5
human	Vbrain	1106	mL	96.0069	NA	not reported	(National Institute on Aging–Alzheimer's criteria)	79.1	(5)	18	MRI	NA	Yamada	Am J Neuroradiol	2016	26915568	10.3174/ajnr.A4695
human	Vbrain	1152	mL	100	NA	not reported	(National Institute on Aging–Alzheimer's criteria)	77	(6,6)	26	MRI	NA	Yamada	Am J Neuroradiol	2016	26915568	10.3174/ajnr.A4695
CSF flow	Parameter	Value	%	unit		Database	MMSE	Age (years)	Age range (years)	Number pts	Technique	Notes	Reference first author	Reference journal	Reference year	PMID	DOI
Human	CSF flow	2.65	mL/min	NS	NA	Mild AD	≥20 (MMSE)	79	(5)	9	MRI	Aqueduct, calc. as stroke volume (ul/cycle)*heart rate	Sankari	Fluids and barriers of the CNS	2011	21349149	https://doi.org/10.1186/2045-8118-8-12
Human	CSF flow	2.81	mL/min	100	NA	Age-matched control	29 (MMSE)	71	(9)	12	MRI	Aqueduct, calc. as stroke volume (ul/cycle)*heart rate	Sankari	Fluids and barriers of the CNS	2011	21349149	https://doi.org/10.1186/2045-8118-8-12
Human	CSF flow	35.64	mL/min	NS	NA	Mild AD	21 (MMSE)	79	(5)	9	MRI	Craniocervical junction, calc. as stroke volume (ul/cycle)*heart rate	Sankari	Fluids and barriers of the CNS	2011	21349149	https://doi.org/10.1186/2045-8118-8-12
Human	CSF flow	32.4	mL/min	100	NA	Age-matched control	29 (MMSE)	71	(9)	12	MRI	Craniocervical junction, calc. as stroke volume (ul/cycle)*heart rate	Sankari	Fluids and barriers of the CNS	2011	21349149	https://doi.org/10.1186/2045-8118-8-12
Human	CSF flow	8.81	mL/min	NS	NA	AD patients	NA	71.2	50-87	46	MRI	Aqueduct	Luetmer	Neurosurgery	2002	11841721	https://doi.org/10.1097/00006123-200203000-00020
Human	CSF flow	8.42	mL/min	100	NA	Volunteers	NA	80.3	62-91	47	MRI	Aqueduct	Luetmer	Neurosurgery	2002	11841721	https://doi.org/10.1097/00006123-200203000-00020
CSF volume
Human	Intracranial volume	1241	ml	108.195	LAARC	Mild-Moderate AD	19,4 (MMSE)	71.9	(8)	39	MRI	All AD; sign diff compared to control	Adak	Neurology	2004	15249619	10.1212/01.wnl.0000132520.69612.ab
Human	Intracranial volume	1147	ml	100	LAARC	Healthy	28,2 (MMSE)	83.9	(7,2)	166	MRI	No dementia/Normal	Adak	Neurology	2004	15249619	10.1212/01.wnl.0000132520.69612.ab
Human	Subarachnoid space/ICV	19.7	%/ICV	111.299	LAARC	Mild-Moderate AD	19,4 (MMSE)	71.9	(8)	39	MRI	All AD; sign diff compared to control and questionable	Adak	Neurology	2004	15249619	10.1212/01.wnl.0000132520.69612.ab
Human	Subarachnoid space/ICV	17.7	%/ICV	100	LAARC	Healthy	28,2 (MMSE)	83.9	(7,2)	166	MRI	No dementia/Normal	Adak	Neurology	2004	15249619	10.1212/01.wnl.0000132520.69612.ab
Human	Total ventricular volume/ICV	5.6	%/ICV	155.556	LAARC	Mild-Moderate AD	19,4 (MMSE)	71.9	(8)	39	MRI	All AD; sign diff compared to control and questionable	Adak	Neurology	2004	15249619	10.1212/01.wnl.0000132520.69612.ab
Human	Total ventricular volume/ICV	3.6	%/ICV	100	LAARC	Healthy	28,2 (MMSE)	83.9	(7,2)	166	MRI	No dementia/Normal	Adak	Neurology	2004	15249619	10.1212/01.wnl.0000132520.69612.ab
Human	Extraventricular intracranial CSF	128.3	ml	131.455	NA	AD	NA	54	NA	1	MRI	Case study	Condon	Lancet	1986	2872473	10.1016/s0140-6736(86)91666-1
Human	Extraventricular intracranial CSF	97.6	ml	100	NA	Control	NA	37	18-74	10	MRI	Normal volunteers	Condon	Lancet	1986	2872473	10.1016/s0140-6736(86)91666-1
Human	Total ventricular volume	44.46	ml	145.484	ADNI	Mild AD	23,14 (MMSE)	74.58	55-90 (1,06)	46	MRI	All ADNI data	Coutu	J Alzheimers Dis	2016	26444767	10.3233/JAD-150306
Human	Total ventricular volume	30.56	ml	100	ADNI	Healthy	28,67 (MMSE)	72.98	55-91 (0,84)	73	MRI	All ADNI data	Coutu	J Alzheimers Dis	2016	26444767	10.3233/JAD-150306
Human	Total ventricular volume	22.2	ml	133.735	ADNI-1	Mild AD	20-26 (MMSE)	74	(7,7)	108	MRI	At baseline	Dodge	Alzheimers Dement	2014	25022534	10.1016/j.jalz.2014.04.513
Human	Total ventricular volume	16.6	ml	100	ADNI-1	Healthy	24-30 (MMSE)	75	(4,8)	156	MRI	At baseline	Dodge	Alzheimers Dement	2014	25022534	10.1016/j.jalz.2014.04.513
Human	Total ventricular volume/ICVtot	1.5	%/ICV	136.364	ADNI-1	Mild AD	20-26 (MMSE)	74	(7,7)	108	MRI	At baseline	Dodge	Alzheimers Dement	2014	25022534	10.1016/j.jalz.2014.04.513
Human	Total ventricular volume/ICVtot	1.1	%/ICV	100	ADNI-1	Healthy	24-30 (MMSE)	75	(4,8)	155	MRI	At baseline	Dodge	Alzheimers Dement	2014	25022534	10.1016/j.jalz.2014.04.513
Human	Intracranial volume	1493	ml	102.33	NA	AD	NA	72.6	(4,7)	10	MRI		Harris	Psychiatry Res	1991	1946841	10.1016/0925-4927(91)90029-p
Human	Intracranial volume	1459	ml	100	Volunteers	Control	>27 (MMSE)	71.1	(3,9)	8	MRI		Harris	Psychiatry Res	1991	1946841	10.1016/0925-4927(91)90029-p
Human	Intracranial CSF volume/ICV	247	ml	130.688	NA	AD	NA	72.6	(4,7)	10	MRI	Probably cranial CSF because they say total volume = brain + csf	Harris	Psychiatry Res	1991	1946841	10.1016/0925-4927(91)90029-p
Human	Intracranial CSF volume/ICV	189	ml	100	Volunteers	Control	>27 (MMSE)	71.1	(3,9)	8	MRI	Probably cranial CSF because they say total volume = brain + csf	Harris	Psychiatry Res	1991	1946841	10.1016/0925-4927(91)90029-p
Human	Intracranial CSF volume/ICV	18.2	%/ICV	144.559	NA	AD	NA	72.6	(4,7)	10	MRI	Probably cranial CSF because they say total volume = brain + csf	Harris	Psychiatry Res	1991	1946841	10.1016/0925-4927(91)90029-p
Human	Intracranial CSF volume/ICV	12.59	%/ICV	100	Volunteers	Control	>27 (MMSE)	71.1	(3,9)	8	MRI	Probably cranial CSF because they say total volume = brain + csf	Harris	Psychiatry Res	1991	1946841	10.1016/0925-4927(91)90029-p
Human	Total ventricular volume/ICV	6.06	%/ICV	162.032	NA	Mild-Moderate AD	19 (MMSE)	78.9	(4,4)	38	MRI	Data from AD with lacune used; sign diff compared to without lacune	Hsu	Alzheimer Dis Assoc Discord	2002	12040300	10.1097/01.WAD.0000013690.85676.21
Human	Total ventricular volume/ICV	4.78	%/ICV	127.807	NA	Mild-Moderate AD	19 (MMSE)	78.9	(4,4)	38	MRI	Data from AD without lacune used	Hsu	Alzheimer Dis Assoc Discord	2002	12040300	10.1097/01.WAD.0000013690.85676.21
Human	Total ventricular volume/ICV	3.74	%/ICV	100	NA	Healthy	29 (MMSE)	78.1	(5,6)	40	MRI		Hsu	Alzheimer Dis Assoc Discord	2002	12040300	10.1097/01.WAD.0000013690.85676.21
Human	Total ventricular volume	49.9	ml	130.287	ADNI	Mild AD	23,3 (MMSE)	74.9	(15)	104	MRI	VV at baseline	Nestor	Brain	2008	18669512	10.1093/brain/awn146
Human	Total ventricular volume	38.3	ml	100	ADNI	Healthy	29,1 (MMSE)	76.4	(5,2)	152	MRI	VV at baseline	Nestor	Brain	2008	18669512	10.1093/brain/awn146
Human	Total ventricular volume	48.7	ml	131.622	ADNI	Questionable-Mild AD	23,7 (CDR)	74.9	(7,6)	65	MRI	NA	Ott	J Alzheimers Dis	2017	20182051	10.3233/JAD-2010-1406
Human	Total ventricular volume	37	ml	100	ADNI	Healthy	29,1 (CDR)	75.8	(5,5)	87	MRI	NA	Ott	J Alzheimers Dis	2017	20182051	10.3233/JAD-2010-1406
Human	Intracranial volume	1254.1	ml	105.078	Univeristy of Heidelberg dep Psychiatry	Mild-Moderate AD	17,2 (MMSE)	71.9	57-85 (8)	27	MRI	Sign with Duncan's test: NS	Pantel	J Affect Disord	1997	9089060	10.1016/s0165-0327(96)00105-x
Human	Intracranial volume	1193.5	ml	100	Community	Healthy	29,3 (MMSE)	68.2	59-87 (5,3)	13	MRI	Sign with Duncan's test: NS	Pantel	J Affect Disord	1997	9089060	10.1016/s0165-0327(96)00105-x
Human	Intracranial CSF volume	1215.5	ml	101.852	Section of Geriatric psych of Uni of Heidelberg	Mild-Moderate AD	16,92 (MMSE)	68.23	(0,78)	22	MRI	Not adjusted for age	Pantel	Dement Geriatr Cogn Disord	1998	9769443	10.1159/000017082
Human	Intracranial CSF volume	1193.4	ml	100	Volunteers	Healthy	29,33 (MMSE)	71.04	(8,56)	13	MRI	Not adjusted for age	Pantel	Dement Geriatr Cogn Disord	1998	9769443	10.1159/000017082
Human	Intracranial CSF volume	1209.6	ml	102.335	Section of Geriatric psych of Uni of Heidelberg	Mild-Moderate AD	16,92 (MMSE)	68.23	(0,78)	22	MRI	Adjusted for age	Pantel	Dement Geriatr Cogn Disord	1998	9769443	10.1159/000017082
Human	Intracranial CSF volume	1182	ml	100	Volunteers	Healthy	29,33 (MMSE)	71.04	(8,56)	13	MRI	Adjusted for age	Pantel	Dement Geriatr Cogn Disord	1998	9769443	10.1159/000017082
Human	Intracranial CSF volume	428.9	ml	137.999	Univeristy of Heidelberg dep Psychiatry	Mild-Moderate AD	17,2 (MMSE)	71.9	57-85 (8)	27	MRI	Sign with Duncan's test: NS	Pantel	J Affect Disord	1997	9089060	10.1016/s0165-0327(96)00105-x
Human	Intracranial CSF volume	310.8	ml	100	Community	Healthy	29,33 (MMSE)	68.2	59-87 (5,3)	13	MRI	Sign with Duncan's test: NS	Pantel	J Affect Disord	1997	9089060	10.1016/s0165-0327(96)00105-x
Human	Intracranial volume	1657	ml	100	Aging and Dementia Center	Control	29,5 (MMSE)	69.7	59-84 (7)	18	MRI		Serulle	J Neurol	2014	25082631	10.1007/s00415-014-7454-0
Human	Intracranial volume	1336	ml	80.6276	Aging and Dementia Center	Mild-Advaced AD	19,2 (MMSE)	72.1	53-87 (11)	17	MRI		Serulle	J Neurol	2014	25082631	10.1007/s00415-014-7454-0
Human	Intracranial CSF volume	589	ml	100	Aging and Dementia Center	Healthy	29,5 (MMSE)	69.7	59-84 (7)	18	MRI	no sign difference across groups	Serulle	J Neurol	2014	25082631	10.1007/s00415-014-7454-0
Human	Intracranial CSF volume	565	ml	95.9253	Aging and Dementia Center	Mild-Advaced AD	19,2 (MMSE)	72.1	53-87 (11)	17	MRI	no sign difference across groups, p = 0,88	Serulle	J Neurol	2014	25082631	10.1007/s00415-014-7454-0
Human	Total ventricular volume	91	ml	133.824	Aging and Dementia Center	Mild-Advaced AD	19,2 (MMSE)	72.1	53-87 (11)	17	MRI	p = 0,11	Serulle	J Neurol	2014	25082631	10.1007/s00415-014-7454-0
Human	Total ventricular volume	68	ml	100	Aging and Dementia Center	Healthy	29,5 (MMSE)	69.7	59-84 (7)	18	MRI	p = 0,11	Serulle	J Neurol	2014	25082631	10.1007/s00415-014-7454-0
Human	Total ventricular volume/ICV	4.8	%/ICV	137.143	ADNI	Mild-Moderate AD	22,9 (MMSE)	76.4	62,3-86,6	30	MRI & ASL	Baseline VV	Shirzadi	J magn reson imaging	2019	30666734	10.1002/jmri.26650
Human	Total ventricular volume/ICV	3.5	%/ICV	100	ADNI	Healthy	28,8 (MMSE)	73.5	63,2-84,7	41	MRI & ASL	Baseline VV	Shirzadi	J magn reson imaging	2019	30666734	10.1002/jmri.26650
Human	Total ventricular volume	54	ml	138.462	ADNI	Mild AD	24 (MMSE)	77	71-81	71	MRI	MRI and cogn assessment at 0, 6 and 12 months; but only 0 and 12 months incl because CSF measurements also at 0 and 12 months	Vemuri	Neurology	2010	20625167	10.1212/WNL.0b013e3181e7ca82
Human	Total ventricular volume	39	ml	100	ADNI	Healthy	29 (MMSE)	75	72-78	92	MRI	MRI and cogn assessment at 0, 6 and 12 months; but only 0 and 12 months incl because CSF measurements also at 0 and 12 months	Vemuri	Neurology	2010	20625167	10.1212/WNL.0b013e3181e7ca82
Human	Total ventricular volume	4.4	ml/year	NA	ADNI	Mild	24 (MMSE)	77	71-81	71	MRI	Longitudinal study (1 year)	Vemuri	Neurology	2010	20625167	10.1212/WNL.0b013e3181e7ca82
Human	Total ventricular volume	1.4	ml/year	NA	ADNI	Healthy	29 (MMSE)	75	72-78	92	MRI	Longitudinal study (1 year)	Vemuri	Neurology	2010	20625167	10.1212/WNL.0b013e3181e7ca82
Cerebral blood flow	Parameter	Value	%	unit	Database	severity score (method)	Age (years)	Age range (years)	Number pts	Technique	Notes	Reference first author	Reference journal	Reference year	PMID	DOI
Human	CBF	36.8	ml·100 g− 1·min− 1	88.4615		Mild - Moderate AD	20,8 (MMSE)	70.6	56-78 (6,2)	30	SPECT	Global	Matsuda	European Journal of Nuclear Medicine	2002	12397471	10.1007/s00259-002-0930-2
Human	CBF	41.6	ml·100 g− 1·min− 1	100		Age matched	28,9 (MMSE)	68.3	55-78 (6,1)	62	SPECT	Global	Matsuda	European Journal of Nuclear Medicine	2002	12397471	10.1007/s00259-002-0930-3
Human	CBF	38.2	ml·100 g− 1·min− 1	76.6		Mild - Moderate AD	19,9 (MMSE)	72	(6,3)	15	3D ASL	Whole brain GM, corrected for atrophy and enlarged ventricles	Chen	Neurology	2011	22094481	10.1212/WNL.0b013e31823a0ef7
Human	CBF	49.9	ml·100 g− 1·min− 1	100		Age matched	29,5 (MMSE)	69.2	(7,6)	19	3D ASL	Whole brain GM, corrected for atrophy and enlarged ventricles	Chen	Neurology	2011	22094481	10.1212/WNL.0b013e31823a0ef7
Human	CBF	27.8	ml·100 g− 1·min− 1	75.7		Mild - Moderate AD	20,1 (MMSE)	74.5	55-89 (8,6)	19	3D ASL	Global	Yoshiura	American Journal of Neuroradiology	2009	19342545	10.3174/ajnr.A1562
Human	CBF	36.7	ml·100 g− 1·min− 1	100		Age matched	29,4 (MMSE)	72.8	50-81 (6,8)	22	3D ASL	Global	Yoshiura	American Journal of Neuroradiology	2009	19342545	10.3174/ajnr.A1562
Human	CBF	27.3	ml·100 g− 1·min− 1	86.7		Mild - Moderate AD	21 (MMSE)	66	(7)	129	3D ASL	Whole brain CBF	Benedictus	Neurobiology of Aging	2014	25018106	10.1016/j.neurobiolaging.2014.06.001
Human	CBF	31.5	ml·100 g− 1·min− 1	100		Age matched	28 (MMSE)	64	(5)	61	3D ASL	Whole brain CBF	Benedictus	Neurobiology of Aging	2014	25018106	10.1016/j.neurobiolaging.2014.06.001
Human	CBF	41.8	ml·100 g− 1·min− 1	88.9		Mild - Moderate AD	21 (MMSE)	66	(7)	129	3D ASL	PVC cortical CBF, corrected for PVE	Benedictus	Neurobiology of Aging	2014	25018106	10.1016/j.neurobiolaging.2014.06.001
Human	CBF	47	ml·100 g− 1·min− 1	100		Age matched	28 (MMSE)	64	(5)	61	3D ASL	PVC cortical CBF, corrected for PVE	Benedictus	Neurobiology of Aging	2014	25018106	10.1016/j.neurobiolaging.2014.06.001
Human	CBF	44.28	ml·100 g− 1·min− 1	91		Mild Cognitive Impairment	26,57 (MMSE)	65.24	(7,2)	95	3D ASL	PVC cortical CBF, corrected for brain atrophy	Leeuwis	Alzheimer's & Dementia	2016	27693109	10.1016/j.jalz.2016.08.013
Human	CBF	41.47	ml·100 g− 1·min− 1	85.2		Mild - Moderate AD	20,6 (MMSE)	65.93	(7)	161	3D ASL	PVC cortical CBF, corrected for brain atrophy	Leeuwis	Alzheimer's & Dementia	2016	27693109	10.1016/j.jalz.2016.08.013
Human	CBF	49	ml·100 g− 1·min− 1	100		Age matched	28 (MMSE)	62	(6)	50	3D ASL	Corrected for brain atrophy	Binnewijzend	European Radiology	2014	24996793	10.1007/s00330-014-3172-3
Human	CBF	42	ml·100 g− 1·min− 1	85.7		Mild - Moderate AD	21 (MMSE)	65	(7)	48	3D ASL	Corrected for brain atrophy	Binnewijzend	European Radiology	2014	24996793	10.1007/s00330-014-3172-3
BBB active transporters	Parameter	Value	unit	%	Database	Severity score (method)	Age	Age range	Number pts	Technique	Notes	Reference first author	Reference journal	Reference year	PMID	DOI
Human	BBB pgp protein expression	6.6	pmol/gm GM	100		Age Matched	-	81	70-98 (7)	38	LC-MS/MS	Cerebellum	Storelli	Clinical Pharmacology & Therapeutics	2020	32885413	10.1002/cpt.2035
Human	BBB pgp protein expression	6.8	pmol/gm GM	N.S.		Severe AD	IV-VI (Braak)	84	75-100 (7)	41	LC-MS/MS	Cerebellum	Storelli	Clinical Pharmacology & Therapeutics	2020	32885413	10.1002/cpt.2035
Human	BBB BCRP protein expression	16.3	pmol/gm GM	100		Age Matched	-	81	70-98 (7)	38	LC-MS/MS	Cerebellum	Storelli	Clinical Pharmacology & Therapeutics	2020	32885413	10.1002/cpt.2035
Human	BBB BCRP protein expression	16.08	pmol/gm GM	N.S.		Severe AD	IV-VI (Braak)	84	75-100 (7)	41	LC-MS/MS	Cerebellum	Storelli	Clinical Pharmacology & Therapeutics	2020	32885413	10.1002/cpt.2035
Human	BBB pgp protein expression	4.6	pmol/gm GM	100		Age Matched	-	81	70-98 (7)	38	LC-MS/MS	Hippocampus	Storelli	Clinical Pharmacology & Therapeutics	2020	32885413	10.1002/cpt.2035
Human	BBB pgp protein expression	4.4	pmol/gm GM	N.S.		Severe AD	IV-VI (Braak)	84	75-100 (7)	41	LC-MS/MS	Hippocampus	Storelli	Clinical Pharmacology & Therapeutics	2020	32885413	10.1002/cpt.2035
Human	BBB BCRP protein expression	8.7	pmol/gm GM	100		Age Matched	-	81	70-98 (7)	38	LC-MS/MS	Hippocampus	Storelli	Clinical Pharmacology & Therapeutics	2020	32885413	10.1002/cpt.2035
Human	BBB BCRP protein expression	8.5	pmol/gm GM	N.S.		Severe AD	IV-VI (Braak)	84	75-100 (7)	41	LC-MS/MS	Hippocampus	Storelli	Clinical Pharmacology & Therapeutics	2020	32885413	10.1002/cpt.2035
Human	11[C]-Verapamil AUC/rCBF	1.06	not reported	100		Age Matched	29,7 (MMSE)	73.2	(1,9)	9	PET	Left temporal	Deo	Journal of Nuclear Medicine	2014	24842892	10.2967/jnumed.113.130161
Human	11[C]-Verapamil AUC/rCBF	1.35	not reported	127.358		Mild AD	24,3 (MMSE)	72.9	(2)	9	PET	Left temporal	Deo	Journal of Nuclear Medicine	2014	24842892	10.2967/jnumed.113.130161
Human	11[C]-Verapamil AUC/rCBF	1.06	not reported	100		Age Matched	29,7 (MMSE)	73.2	(1,9)	9	PET	Left parietal	Deo	Journal of Nuclear Medicine	2014	24842892	10.2967/jnumed.113.130161
Human	11[C]-Verapamil AUC/rCBF	1.26	not reported	118.868		Mild AD	24,3 (MMSE)	72.9	(2)	9	PET	Left parietal	Deo	Journal of Nuclear Medicine	2014	24842892	10.2967/jnumed.113.130161
Human	11[C]-Verapamil AUC/rCBF	1.05	not reported	100		Age Matched	29,7 (MMSE)	73.2	(1,9)	9	PET	Right temporal	Deo	Journal of Nuclear Medicine	2014	24842892	10.2967/jnumed.113.130161
Human	11[C]-Verapamil AUC/rCBF	1.24	not reported	118.095		Mild AD	24,3 (MMSE)	72.9	(2)	9	PET	Right temporal	Deo	Journal of Nuclear Medicine	2014	24842892	10.2967/jnumed.113.130161
Human	11[C]-Verapamil AUC/rCBF	1.12	not reported	100		Age Matched	29,7 (MMSE)	73.2	(1,9)	9	PET	Right parietal	Deo	Journal of Nuclear Medicine	2014	24842892	10.2967/jnumed.113.130161
Human	11[C]-Verapamil AUC/rCBF	1.25	not reported	N.S.		Mild AD	24,3 (MMSE)	72.9	(2)	9	PET	Right parietal	Deo	Journal of Nuclear Medicine	2014	24842892	10.2967/jnumed.113.130161
Human	BBB pgp protein expression	196.3	a.u.	100		Age Matched	NA	NA	48-89	8	IHC	NA	Wijesuriya	Brain Research	2010	20727860	10.1016/j.brainres.2010.08.034
Human	BBB pgp protein expression	146.4	a.u.	74.5797		AD patients	NA	NA	51-84	8	IHC	NA	Wijesuriya	Brain Research	2010	20727860	10.1016/j.brainres.2010.08.034
Human	BBB pgp protein expression	NA	NA	100		Age Matched	NA	NA	48-89	8	Western Blot	NA	Wijesuriya	Brain Research	2010	20727860	10.1016/j.brainres.2010.08.034
Human	BBB pgp protein expression	NA	NA	N.S.		AD patients	NA	NA	51-84	8	Western Blot	NA	Wijesuriya	Brain Research	2010	20727860	10.1016/j.brainres.2010.08.034
Human	BBB pgp gene expression	6	not reported	100		Age Matched	NA	NA	48-89	8	RT-PCR	NA	Wijesuriya	Brain Research	2010	20727860	10.1016/j.brainres.2010.08.034
Human	BBB pgp gene expression	4	not reported	N.S.		AD patients	NA	NA	51-84	8	RT-PCR	NA	Wijesuriya	Brain Research	2010	20727860	10.1016/j.brainres.2010.08.034
Human	BBB BCRP protein expression	190	a.u.	100		Age Matched	NA	NA	48-89	8	IHC	NA	Wijesuriya	Brain Research	2010	20727860	10.1016/j.brainres.2010.08.034
Human	BBB BCRP protein expression	200	a.u.	N.S.		AD patients	NA	NA	51-84	8	IHC	NA	Wijesuriya	Brain Research	2010	20727860	10.1016/j.brainres.2010.08.034
Human	BBB BCRP protein expression	2.2	not reported	100		Age Matched	NA	NA	48-89	8	Western Blot	NA	Wijesuriya	Brain Research	2010	20727860	10.1016/j.brainres.2010.08.034
Human	BBB BCRP protein expression	1.8	not reported	N.S.		AD patients	NA	NA	51-84	8	Western Blot	NA	Wijesuriya	Brain Research	2010	20727860	10.1016/j.brainres.2010.08.034
Human	BBB BCRP gene expression	7	not reported	100		Age Matched	NA	NA	48-89	8	RT-PCR	NA	Wijesuriya	Brain Research	2010	20727860	10.1016/j.brainres.2010.08.034
Human	BBB BCRP gene expression	5	not reported	N.S.		AD patients	NA	NA	51-84	8	RT-PCR	NA	Wijesuriya	Brain Research	2010	20727860	10.1016/j.brainres.2010.08.034
Human	BBB pgp protein expression	43.6	not reported	100		Age Matched	I-II (Braak)	NA	64-91	5	IHC	Global brain	Kannan	Journal of Cerebral Blood Flow and Metabolism	2017	27488911	10.1177/0271678X16660984
Human	BBB pgp protein expression	44.5	not reported	N.S.		Severe AD	V-VI (Braak)	NA	66-89	5	IHC	Global brain	Kannan	Journal of Cerebral Blood Flow and Metabolism	2017	27488911	10.1177/0271678X16660984
Human	BBB BCRP protein expression	65.5	not reported	100		Age Matched	I-II (Braak)	NA	64-91	5	IHC	Global brain	Kannan	Journal of Cerebral Blood Flow and Metabolism	2017	27488911	10.1177/0271678X16660984
Human	BBB BCRP protein expression	69.5	not reported	N.S.		Severe AD	V-VI (Braak)	NA	66-89	5	IHC	Global brain	Kannan	Journal of Cerebral Blood Flow and Metabolism	2017	27488911	10.1177/0271678X16660984
Human	BBB pgp protein expression	2.58	pmol/gm total protein	100		Age Matched	NA	78.75	53-90 (14,3)	12	LC-MS/MS	NA	almajdoub	Molecular Pharmaceutics	2019	30735053	10.1021/acs.molpharmaceut.8b01189
Human	BBB pgp protein expression	2.25	pmol/gm total protein	N.S.		AD patients	NA	78.75	53-90 (14,3)	5	LC-MS/MS	NA	almajdoub	Molecular Pharmaceutics	2019	30735053	10.1021/acs.molpharmaceut.8b01189
Human	BBB BCRP protein expression	2.22	pmol/gm total protein	100		Age Matched	NA	78.75	53-90 (14,3)	12	LC-MS/MS	NA	almajdoub	Molecular Pharmaceutics	2019	30735053	10.1021/acs.molpharmaceut.8b01189
Human	BBB BCRP protein expression	1.91	pmol/gm total protein	N.S.		AD patients	NA	78.75	53-90 (14,3)	5	LC-MS/MS	NA	almajdoub	Molecular Pharmaceutics	2019	30735053	10.1021/acs.molpharmaceut.8b01189
Brain microvasculature volume	Parameter	Value	unit	%	Database	Severity score (method)	Age	Age range	Number pts	Technique	Notes	Reference first author	Reference journal	Reference year	PMID	doi
Human	VMV	NA	not reported	100		healthy elderly	NA	67.5	(3,5)	15	perfusion CT	NA	Yildirim	Turk J med sci	2016	27513264	10.3906/sag-1411-77
Human	VMV	NA	not reported	N.S.		mild-moderate AD	14-26 (MMSE)	69.7	(5,5)	20	perfusion CT	Front temp occ cortex & lentiform nucleus; A non-sginificant decrease of CBV	Yildirim	Turk J med sci	2016	27513264	10.3906/sag-1411-77
Human	VMV	NA	NA	100		healthy elderly	NA	67.4	(8,9)	23	DSC-MRI	cerebellum, hippocampus, temp. tempoparietal frontal sensimotoric cortex, lentiform nuc., cingulate gyrus	hauser	Acad radiol	2013	23664398	10.1016/j.acra.2013.01.020
Human	VMV	NA	NA	N.S.		mild AD	22 (MMSE)	71.8	(8,8)	34	DSC-MRI	A non-sginificant decrease of CBV	hauser	Acad radiol	2013	23664398	10.1016/j.acra.2013.01.020
Human	VMV	NA	NA	100		healthy elderly	27,55 (MMSE) | 0 (CDR)	71.65	(7,04)	20	MRI	whole brain cortex	Lacalle-Aurioles	J CBF met	2014	24424381	10.1038/jcbfm.2013.241
Human	VMV	NA	NA	N.S.		moderate AD	19,08 (MMSE) | 1 (CDR)	77.42	(6,97)	12	MRI	whole brain cortex	Lacalle-Aurioles	J CBF met	2014	24424381	10.1038/jcbfm.2013.241
Human	VMV	0.89	NA	100		healthy elderly	29,8 (MMSE)	68.1	(7,1)	20	PWI-DCS MRI	hippocampus	Zimny	med sci mon	2013	23377218	10.12659/MSM.883757
Human	VMV	0.92	NA	N.S.		moderate AD	17,8 (MMSE)	71.2	(8)	30	PWI-DCS MRI	hippocampus	Zimny	med sci mon	2013	23377218	10.12659/MSM.883757
Human	VMV	78	ml	100		healthy elderly	30 (MMSE)	65	(8)	12	ultrasound	not corrected by total brain volume	schreiber	J neurol	2005	16151603	10.1007/s00415-005-0826-8
Human	VMV	79	ml	N.S.		moderate AD	18 (MMSE)	66	(13)	20	ultrasound	not corrected by total brain volume	schreiber	J neurol	2005	16151603	10.1007/s00415-005-0826-8
Human	VMV	0	ml/6 mo	NA		AD	NA	64.47	(6,94)	32	MRI	No significant change of VMV after 6 month of longitudinal study, PVE considered	Nielsen	AD demen	2017	28343848	10.1016/j.jalz.2017.02.007
BBB paracellular transport	Parameter	Value	unit	%	Database	Severity score	Age (years)	Age range (years)	Number pts	Technique	Notes	Reference first author	Reference journal	Reference year	PMID	DOI
Human	BBB Ktrans	NA	NA	NS		probable AD	(NINCDS-ADRDA)	73.7	NA	15	Dynamic MRI, Gd-DTPA	Uses spouses of AD patients as control group	Starr	Psychiatry research - Neuroimaging	2009	19211227	10.1016/j.pscychresns.2008.04.003
Human	BBB Ktrans	NA	NA	100		Control	(NINCDS-ADRDA)	72.7	NA	15	Dynamic MRI, Gd-DTPA	Uses spouses of AD patients as control group	Starr	Psychiatry research - Neuroimaging	2009	19211227	10.1016/j.pscychresns.2008.04.003
Human	BBB Ktrans	1.61	*10^-3 per min	123.8		MCI patient	0,5 (CDR)		55-85	21	Dynamic MRI	Hippocampus	Montagne	Neuron	2015	25611508	10.1016/j.neuron.2014.12.032
Human	BBB Ktrans	1.3	*10^-3 per min	100		NCI elderly	0 (CDR)		55-91	18	Dynamic MRI	Hippocampus	Montagne	Neuron	2015	25611508	10.1016/j.neuron.2014.12.032
Human	BBB Ktrans	0.9	*10^-4 per min	529.412		Pre-AD - Mild	26,3 (MMSE)	73.6	59-85 (7,9)	16	Dynamic MRI, Gadobutrol	Grey Matter	Van de Haar	Radiology	2016	27243267	10.1148/radiol.2016152244
Human	BBB Ktrans	0.17	*10^-4 per min	100		Control	29,5 (MMSE)	75.8	65-85 (6,2)	17	Dynamic MRI, Gadobutrol	Grey Matter	Van de Haar	Radiology	2016	27243267	10.1148/radiol.2016152244
Human	BBB Ktrans	0.84	*10^-4 per min	1050		Pre-AD - Mild	26,3 (MMSE)	73.6	59-85 (7,9)	16	Dynamic MRI, Gadobutrol	Cortex	Van de Haar	Radiology	2016	27243267	10.1148/radiol.2016152244
Human	BBB Ktrans	0.08	*10^-4 per min	100		Control	29,5 (MMSE)	75.8	65-85 (6,2)	17	Dynamic MRI, Gadobutrol	Cortex	Van de Haar	Radiology	2016	27243267	10.1148/radiol.2016152244
Human	BBB Ktrans	0.66	*10^-4 per min	N.S.		Pre-AD - Mild	26,3 (MMSE)	73.6	59-85 (7,9)	16	Dynamic MRI, Gadobutrol	White Matter	Van de Haar	Radiology	2016	27243267	10.1148/radiol.2016152244
Human	BBB Ktrans	0.7	*10^-4 per min	100		Control	29,5 (MMSE)	75.8	65-85 (6,2)	17	Dynamic MRI, Gadobutrol	White Matter	Van de Haar	Radiology	2016	27243267	10.1148/radiol.2016152244
Human	BBB Ktrans	0.65	*10^-4 per min	N.S.		Pre-AD - Mild	26,3 (MMSE)	73.6	59-85 (7,9)	16	Dynamic MRI, Gadobutrol	Normal appearing white matter	Van de Haar	Radiology	2016	27243267	10.1148/radiol.2016152244
Human	BBB Ktrans	0.7	*10^-4 per min	100		Control	29,5 (MMSE)	75.8	65-85 (6,2)	17	Dynamic MRI, Gadobutrol	Normal appearing white matter	Van de Haar	Radiology	2016	27243267	10.1148/radiol.2016152244
Human	BBB Ktrans	1.25	*10^-4 per min	N.S.		Pre-AD - Mild	26,3 (MMSE)	73.6	59-85 (7,9)	16	Dynamic MRI, Gadobutrol	Deep Grey Matter	Van de Haar	Radiology	2016	27243267	10.1148/radiol.2016152244
Human	BBB Ktrans	0.84	*10^-4 per min	100		Control	29,5 (MMSE)	75.8	65-85 (6,2)	17	Dynamic MRI, Gadobutrol	Deep Grey Matter	Van de Haar	Radiology	2016	27243267	10.1148/radiol.2016152244
Human	BBB Ktrans	1.06	*10^-4 per min	N.S.		Pre-AD - Mild	26,3 (MMSE)	73.6	59-85 (7,9)	16	Dynamic MRI, Gadobutrol	White Matter Hyperintensities	Van de Haar	Radiology	2016	27243267	10.1148/radiol.2016152244
Human	BBB Ktrans	0.61	*10^-4 per min	100		Control	29,5 (MMSE)	75.8	65-85 (6,2)	17	Dynamic MRI, Gadobutrol	White Matter Hyperintensities	Van de Haar	Radiology	2016	27243267	10.1148/radiol.2016152244
Human	BBB Ktrans	2.75	*10^-4 per min	N.S.		Pre-AD - Mild	NA	75.3	65-85	16	Dynamic MRI, Gadobutrol	Grey matter; Not significant but trend of patients higher ktrans (p=0.055)	Van de Haar	Neurobiology of Aging	2016	27459939	10.1016/j.neurobiolaging.2016.06.006
Human	BBB Ktrans	1.8	*10^-4 per min	100		Control	NA	76.4	65-85	18	Dynamic MRI, Gadobutrol	Grey matter; Not significant but trend of patients higher ktrans (p=0.055)	Van de Haar	Neurobiology of Aging	2016	27459939	10.1016/j.neurobiolaging.2016.06.006
Human	BBB Ktrans	3.84	ul/gm/min	100		healthy elderly	(CAST)	83.4	(3,1)	9	CT-meglumine iothalamate	Average values of frontal, temporal, accipital, hippocampus, basal ganglia	caserta	J neuropsychiatry	1998	9547470	10.1176/jnp.10.1.78
Human	BBB Ktrans	4.15	ul/gm/min	N.S.		mild AD	(CAST)	87.3	(3,8)	14	CT-meglumine iothalamate	Average values of frontal, temporal, accipital, hippocampus, basal ganglia	caserta	J neuropsychiatry	1998	9547470	10.1176/jnp.10.1.78
BCSFB paracellular transport	Parameter	Value	unit	%	Database	Severity score	Age (years)	Age range (years)	Number pts	Technique	Notes	Reference first author	Reference journal	Reference year	PMID	DOI
human	PPA-BCSFB					NA						BCSFB permeability might increase as indicated by increased CSF:plasma albumin ratio, while no indication of the impact of small drug molecules	farrall	neurobio aging	2009	17869382	10.1016/j.neurobiolaging.2007.07.015
human	CSF:serum urea	0.79	NA	100		healthy volunteers	NA	46	28-77 (11)	21	biochemical	volunteers and AD are not age matched	ott	fron aging neurosci	2018	30186149	10.3389/fnagi.2018.00245
human	CSF:serum urea	0.85	NA	107.59		mild AD	22 (MMSE)	67	49-83 (10)	11	biochemical	volunteers and AD are not age matched	ott	fron aging neurosci	2018	30186149	10.3389/fnagi.2018.00245
human	CSF:serum creatinine	1.5	NA	100		healthy volunteers	NA	46	28-77 (11)	21	biochemical	volunteers and AD are not age matched	ott	fron aging neurosci	2018	30186149	10.3389/fnagi.2018.00245
human	CSF:serum creatinine	1.15	NA	123.3		mild AD	22 (MMSE)	67	49-83 (10)	11	biochemical	volunteers and AD are not age matched	ott	fron aging neurosci	2018	30186149	10.3389/fnagi.2018.00245
Brain phospholipids
Human	Vphb	100	NA	100		Elderly	NA	74.4	38-89 (4,6)	10	homogn and extraction	Change mean of ptdCho, PtdEtn, PtdSer, Shingmyl, PtdIns/PA weighted by amount at frontal cortex of Controls	Nitsch	PNAS	1992	1311847	10.1073/pnas.89.5.1671
Human	Vphb	89.9	NA	89.9		AD	NA	75.7	51-95 (3,6)	10	homogn and extraction	postmortum, pairwised on age, postmortum & storage times	Nitsch	PNAS	1992	1311847	10.1073/pnas.89.5.1671
Human	Vphb	NA	NA	NA		NA	NA	NA	NA	NA	NA	phospholipds decrease in AD compared to aging	kosicek	Int J mol sci	2013	23306153	10.3390/ijms14011310
Human	Vphb	NA	NA	100		Elderly	NA	NA	76-92	3	HPLC	mean different phospholip from parietal, frontal	Wells	neurochem res	1995	8786819	10.1007/BF00992508
Human	Vphb	NA	NA	50		AD	NA	NA	76-92	5	HPLC	mean different phospholip from parietal, frontal	Wells	neurochem res	1995	8786819	10.1007/BF00992508
Human	Vphb	0.35	umol/mg protein	100		Elderly	NA (CERAD)	72	(13)	13	homogn and extraction	frontal cortex/total phospholipids	Guan	J neuropathol exp neurol	1999	10411344	10.1097/00005072-199907000-00008
Human	Vphb	0.28	umol/mg protein	80		AD	NA (CERAD)	80	(8)	15	homogn and extraction	frontal cortex/total phospholipids	Guan	J neuropathol exp neurol	1999	10411344	10.1097/00005072-199907000-00008
Human	Vphb	0.4	umol/mg protein	100		Elderly	NA (CERAD)	72	(13)	13	homogn and extraction	hippocampus/total phospholipids	Guan	J neuropathol exp neurol	1999	10411344	10.1097/00005072-199907000-00008
Human	Vphb	0.37	umol/mg protein	92.5		AD	NA (CERAD)	80	(8)	15	homogn and extraction	hippocampus/total phospholipids	Guan	J neuropathol exp neurol	1999	10411344	10.1097/00005072-199907000-00008
Human	Vphb	52.43	umol/g brain wet wt	100		Elderly	4-5 (global deterioration scale)	70.1	(8,1)	9	homogn and extraction	prefrontal cortex/total phospholipids	Igarashi	J AD	2011	21297269	10.3233/JAD-2011-101608
Human	Vphb	50.55	umol/g brain wet wt	N.S.		moderate-severe AD	4-5 (global deterioration scale)	70.6	(7,6)	10	homogn and extraction	prefrontal cortex/total phospholipids	Igarashi	J AD	2011	21297269	10.3233/JAD-2011-101608
Human	Vphb	84.8	umol/g brain wet wt	100		Elderly	4-5 (global deterioration scale)	78.4	(6,9)	6	homogn and extraction	Anterior Temporal Cortex/total phospholipids	stokes	J neurochem	1987	3029323	10.1111/j.1471-4159.1987.tb05619.x
Human	Vphb	102.7	umol/g brain wet wt	N.S.		moderate-severe AD	4-5 (global deterioration scale)	80.3	(8)	6	homogn and extraction	Anterior Temporal Cortex/total phospholipids	stokes	J neurochem	1987	3029323	10.1111/j.1471-4159.1987.tb05619.x
Human	Vphb	98.89	NA	100		Elderly	NA	69.9	(3)	11	31P NMR	Postmortum, cerebellum, inf. Parietal, occip, sup.med front,sup. Temp	Pettegrew	neurochem res	2001	11565608	10.1023/a:1011603916962
Human	Vphb	99.85	NA	100.9		AD	NA	72.9	(0,8)	45	31P NMR	Post mortum, cerebellum, inf. Parietal, occip, sup.med front,sup. Temp	Pettegrew	neurochem res	2001	11565608	10.1023/a:1011603916962
Human	Vphb	NA	NA	100		Elderly	NA	78.1	67-91 (8,8)	9	homogn and extraction	fron,temp,occi,precentral cortex, fron WM, hippo, pons, cerebellum, Med.obl, Nuc. caud	söderberg	J neurochem	1992	1402910	10.1111/j.1471-4159.1992.tb10994.x
Human	Vphb	NA	NA	N.S.		AD/SDAT	NA	77.4	70-91 (6,3)	9	homogn and extraction	no change in phopholipids in different regions except frontal WM (81,9) & caudate nucleus(86,51)	söderberg	J neurochem	1992	1402910	10.1111/j.1471-4159.1992.tb10994.x
Human	Vphb	NA	NA	100		Elderly	NA	71.9	(7,6)	16	homogn and extraction	GM: front, temporal lobes, caudate nucl, hippocampus, mean value of multiple regions weighted by amounts of control	svennerholm	J neurochem	1994	8113790	10.1046/j.1471-4159.1994.62031039.x
Human	Vphb	NA	NA	80.96		early onset AD patients	NA	71.9	(6,5)	11	homogn and extraction	GM: front, temporal lobes, caudate nucl, hippocampus	svennerholm	J neurochem	1994	8113790	10.1046/j.1471-4159.1994.62031039.x
Human	Vphb	NA	NA	100		Elderly	NA	80.8	(5,7)	12	homogn and extraction	GM: front, temporal lobes, caudate nucl, hippocampus	svennerholm	J neurochem	1994	8113790	10.1046/j.1471-4159.1994.62031039.x
Human	Vphb	NA	NA	N.S.		late onset AD patients	NA	81	(7)	21	homogn and extraction	GM: front, temporal lobes, caudate nucl, hippocampus	svennerholm	J neurochem	1994	8113790	10.1046/j.1471-4159.1994.62031039.x
BBB surface area	Parameter	Value	unit	%	Database	AD severity	AD severity score (method)	Age	Age range	Number pts	Technique	Notes	Reference first author	Reference journal	Reference year	PMID	DOI
Human	Arteriolar density	14.5	mm/mm^3	100		Healthy elderly	(SDAT)	78.8	67-95 (9,1)	8	Histological staining	Occipital cortex (visual)	Bell	Neurobiology of Aging	1990	2381495	10.1016/0197-4580(90)90001-G
Human	Arteriolar density	14.4	mm/mm^3	NS		Unknown severity	(SDAT)	79.3	63-92 (9)	10	Histological staining	Occipital cortex (visual)	Bell	Neurobiology of Aging	1990	2381495	10.1016/0197-4580(90)90001-G
Human	Arteriolar density	5.58	mm/mm^3	100		Healthy elderly	(pathologically confirmed)	74	60-88	5	Histological staining	Hippocampal cortex	Bell	Acta Neuropathologica	1981	7223373	10.1007/BF00690372
Human	Arteriolar density	6.64	mm/mm^3	118.996		Unknown severity	(pathologically confirmed)	78	66-94	5	Histological staining	Hippocampal cortex	Bell	Acta Neuropathologica	1981	7223373	10.1007/BF00690372
Human	Capillary density	212	mm/mm^3	100		Healthy elderly	(pathologically confirmed)	78.8	67-95 (9,1)	8	Histological staining	Occipital cortex (visual)	Bell	Neurobiology of Aging	1990	2381495	10.1016/0197-4580(90)90001-G
Human	Capillary density	206	mm/mm^3	NS		Unknown severity	(pathologically confirmed)	79.3	63-92 (9)	10	Histological staining	Occipital cortex (visual)	Bell	Neurobiology of Aging	1990	2381495	10.1016/0197-4580(90)90001-G
Human	Capillary density	102	mm/mm^3	100		Healthy elderly	(pathologically confirmed)	74	60-88	5	Histological staining	Hippocampal cortex	Bell	Acta Neuropathologica	1981	7223373	10.1007/BF00690372
Human	Capillary density	101	mm/mm^3	NS		Unknown severity	(pathologically confirmed)	78	66-94	5	Histological staining	Hippocampal cortex	Bell	Acta Neuropathologica	1981	7223373	10.1007/BF00690372
Human	Capillary density	291	mm/mm^3	100	Neurological Foundation Human Brain Bank, New Zealand	Healthy elderly	(pathologically confirmed)	75.2	63-83 (4,78)	16	Immunohistochemical staining & stereological analysis	Frontal cortex	Fernandez-Klett	Brain Pathology	2020	32876357	10.1111/bpa.12897
Human	Capillary density	361	mm/mm^3	124.055	Neurological Foundation Human Brain Bank, New Zealand	Mild-severe AD	2-3 (CERAD)	76.3	65-83 (4,98)	16	Immunohistochemical staining & stereological analysis	Frontal cortex	Fernandez-Klett	Brain Pathology	2020	32876357	10.1111/bpa.12897
Human	Capillary density	6.29	% covered by capillaries of area	NS	Banner Sun Health Research Institute Brain and Body Donation Program	Moderate-severe AD	14 (MMSE)	94.2	90-96 (2,6)	6	Immunohistochemical staining	White matter (frontal, temporal, parietal and occipital lobe)	Hunter	PloS ONE	2012	22615835	10.1371/journal.pone.0036893
Human	Capillary density	6.25	% covered by capillaries of area	100	Banner Sun Health Research Institute Brain and Body Donation Program	Questionable	27,7 (MMSE)	92.8	90-100 (3,3)	8	Immunohistochemical staining	White matter (frontal, temporal, parietal and occipital lobe)	Hunter	PloS ONE	2012	22615835	10.1371/journal.pone.0036893
Human	Capillary density	6.05	% covered by capillaries of area	100	Banner Sun Health Research Institute Brain and Body Donation Program	Healthy elderly	29,6 (MMSE)	92.5	91-99 (3,2)	6	Immunohistochemical staining	White matter (frontal, temporal, parietal and occipital lobe)	Hunter	PloS ONE	2012	22615835	10.1371/journal.pone.0036893
Human	Capillary density	5.12	% covered by capillaries of area	100	Banner Sun Health Research Institute Brain and Body Donation Program	Questionable	28 (MMSE)	70.8	65-75 (4,4)	5	Immunohistochemical staining	White matter (frontal, temporal, parietal and occipital lobe)	Hunter	PloS ONE	2012	22615835	10.1371/journal.pone.0036893
Human	Capillary density	13.97	% covered by capillaries of area	NS	Banner Sun Health Research Institute Brain and Body Donation Program	Moderate-severe AD	14 (MMSE)	94.2	90-96 (2,6)	6	Immunohistochemical staining	Gray matter (frontal, temporal, parietal, hippocampal and entorhinal regions)	Hunter	PloS ONE	2012	22615835	10.1371/journal.pone.0036893
Human	Capillary density	13.37	% covered by capillaries of area	100	Banner Sun Health Research Institute Brain and Body Donation Program	Questionable	27,7 (MMSE)	92.8	90-100 (3,3)	8	Immunohistochemical staining	Gray matter (frontal, temporal, parietal, hippocampal and entorhinal regions)	Hunter	PloS ONE	2012	22615835	10.1371/journal.pone.0036893
Human	Capillary density	13.41	% covered by capillaries of area	100	Banner Sun Health Research Institute Brain and Body Donation Program	Healthy elderly	29,6 (MMSE)	92.5	91-99 (3,2)	6	Immunohistochemical staining	Gray matter (frontal, temporal, parietal, hippocampal and entorhinal regions)	Hunter	PloS ONE	2012	22615835	10.1371/journal.pone.0036893
Human	Capillary density	12.97	% covered by capillaries of area	100	Banner Sun Health Research Institute Brain and Body Donation Program	Questionable	28 (MMSE)	70.8	65-75 (4,4)	5	Immunohistochemical staining	Gray matter (frontal, temporal, parietal, hippocampal and entorhinal regions)	Hunter	PloS ONE	2012	22615835	10.1371/journal.pone.0036893
Human	Capillary density	18.95	% of total cortical field area	NA		Healthy elderly	NA	79	(1)	3	Histological staining & photomicroscopy	Frontal, temporal and occipital cortex	Buée	Acta Neuropathologica	1994	8059599	10.1007/BF00294173
Human	Capillary density	16.5	% of total cortical field area	87.0712		Possible AD	24 (NINCDS-ADRDA)	80	(5,6)	7	Histological staining & photomicroscopy	Frontal, temporal and occipital cortex	Buée	Acta Neuropathologica	1994	8059599	10.1007/BF00294173
Human	MV density	108	mm/mm^3	100		Healthy elderly	(pathologically confirmed)	74	60-88	5	Histological staining	Hippocampal cortex	Bell	Acta Neuropathologica	1981	7223373	10.1007/BF00690372
Human	MV density	107	mm/mm^3	NS		Unknown severity	(pathologically confirmed)	78	66-94	5	Histological staining	Hippocampal cortex	Bell	Acta Neuropathologica	1981	7223373	10.1007/BF00690372
Human	MV density	7.25462	% area occupied by laminin	100	Kinsmen Laboratory brain bank, University of British Columbia	Healthy elderly	(NINCDS-ADRDA)	83	75-99 (2,5)	4	Immunohistochemical staining	Medial cortex, emphasized on 'hotspots': areas with high laminin staining	Biron	PloS ONE	2011	21909359	10.1371/journal.pone.0023789
Human	MV density	12.2475	% area occupied by laminin	168.824	Kinsmen Laboratory brain bank, University of British Columbia	Mild-severe AD	(NINCDS-ADRDA)	75.6	58-99	4	Immunohistochemical staining	Medial cortex, emphasized on 'hotspots': areas with high laminin staining	Biron	PloS ONE	2011	21909359	10.1371/journal.pone.0023789
Human	MV density	6.59317	% area occupied by laminin	100	Kinsmen Laboratory brain bank, University of British Columbia	Healthy elderly	(NINCDS-ADRDA)	83	75-99 (2,5)	4	Immunohistochemical staining	Hippocampus, emphasized on 'hotspots': areas with high laminin staining	Biron	PloS ONE	2011	21909359	10.1371/journal.pone.0023789
Human	MV density	10.7539	% area occupied by laminin	163.107	Kinsmen Laboratory brain bank, University of British Columbia	Mild-severe AD	(NINCDS-ADRDA)	75.6	58-99	4	Immunohistochemical staining	Hippocampus, emphasized on 'hotspots': areas with high laminin staining	Biron	PloS ONE	2011	21909359	10.1371/journal.pone.0023789
Human	MV density	1.324	% area per standard field	100	UWNP Core, tissue repository	Healthy elderly	0-II (Braak)	83.5	71-95	19	IF after IHC	Parietal cortex	Damodarasamy	Fluids and Barriers of the CNS	2020	32993718	10.1186/s12987-020-00219-y
Human	MV density	1.289	% area per standard field	NS	UWNP Core, tissue repository	Mild AD	III-IV (Braak)	87.8	72-100	15	IF after IHC	Parietal cortex	Damodarasamy	Fluids and Barriers of the CNS	2020	32993718	10.1186/s12987-020-00219-y
Human	MV density	1.342	% area per standard field	NS	UWNP Core, tissue repository	Severe AD	V-VI (Braak)	85.9	70-99	23	IF after IHC	Parietal cortex	Damodarasamy	Fluids and Barriers of the CNS	2020	32993718	10.1186/s12987-020-00219-y
Human	MV density	2.147	% area per standard field	100	UWNP Core, tissue repository	Healthy elderly	0-II (Braak)	83.5	71-95	19	IHC	Parietal cortex	Damodarasamy	Fluids and Barriers of the CNS	2020	32993718	10.1186/s12987-020-00219-y
Human	MV density	2.237	% area per standard field	NS	UWNP Core, tissue repository	mild AD	III-IV (Braak)	87.8	72-100	15	IHC	Parietal cortex	Damodarasamy	Fluids and Barriers of the CNS	2020	32993718	10.1186/s12987-020-00219-y
Human	MV density	2.046	% area per standard field	NS	UWNP Core, tissue repository	Severe AD	V-VI (Braak)	85.9	70-99	39	IHC	Parietal cortex	Damodarasamy	Fluids and Barriers of the CNS	2020	32993718	10.1186/s12987-020-00219-y
Human	MV density	1.524	% area per standard field	100	UWNP Core, tissue repository	Healthy elderly	0-II (Braak)	83.5	71-95	10	IHC	Parietal cortex	Damodarasamy	Fluids and Barriers of the CNS	2020	32993718	10.1186/s12987-020-00219-y
Human	MV density	2.13	% area per standard field	NS	UWNP Core, tissue repository	mild AD	III-IV (Braak)	87.8	72-100	9	IHC	Parietal cortex	Damodarasamy	Fluids and Barriers of the CNS	2020	32993718	10.1186/s12987-020-00219-y
Human	MV density	1.837	% area per standard field	NS	UWNP Core, tissue repository	Severe AD	V-VI (Braak)	85.9	70-99	17	IHC	Parietal cortex	Damodarasamy	Fluids and Barriers of the CNS	2020	32993718	10.1186/s12987-020-00219-y
Human	MV density	89.8	Number of arterioles or capillares/mm^2	100		Healthy elderly	NA	59.1667	23-90 (26,8)	6	Fixation in formalin	Pre-frontal area, basal forebrain, motor/sensory area, hippocampus	Fischer	Acta Neuropathologica	1990	2360411	10.1007/BF00294247
Human	MV density	62.9	Number of arterioles or capillares/mm^3	70.0445	St. Louis University AD Research Center Brain Bank	Unknown severity	23,3 (dementia scale)	84.6	76-91 (4,9)	16	Fixation in formalin	Pre-frontal area, basal forebrain, motor/sensory area, hippocampus	Fischer	Acta Neuropathologica	1990	2360411	10.1007/BF00294248
Human	MV density	7.08356	%	100	Kinsmen Laboratory brain bank, University of British Columbia	Healthy elderly	NA	83	75-99 (2,5)	9	Immunohistochemical staining	Medial temporal cortex	Jantaratnotai	Current Alzheimer Researc h	2010	20704556	10.2174/156720510793499039
Human	MV density	8.37736	%	NS	Kinsmen Laboratory brain bank, University of British Columbia	mild AD	(NINCDS-ADRDA)	77.7	58-99 (5,9)	6	Immunohistochemical staining	Medial temporal cortex	Jantaratnotai	Current Alzheimer Researc h	2010	20704556	10.2174/156720510793499039
Human	MV density	9.99461	%	119.305	Kinsmen Laboratory brain bank, University of British Columbia	Severe AD	(NINCDS-ADRDA)	74.2	65-87 (2,6)	9	Immunohistochemical staining	Medial temporal cortex	Jantaratnotai	Current Alzheimer Researc h	2010	20704556	10.2174/156720510793499039
Human	MV density	23.84	NA	100	CFAS	Healthy elderly	0-II (Braak)	85.6	70-103 (7,5)	28	Immunohistochemical staining	Temporal cortex (lateral temporal neocortex)	Viggars	Neuroscience Letters	2011	21970975	10.1016/j.neulet.2011.09.049
Human	MV density	24.32	NA	102.013	CFAS	mild AD	III-IV (Braak)	85.6	70-103 (7,5)	47	Immunohistochemical staining	Temporal cortex (lateral temporal neocortex)	Viggars	Neuroscience Letters	2011	21970975	10.1016/j.neulet.2011.09.050
Human	MV density	26.42	NA	110.822	CFAS	Severe AD	V-VI (Braak)	85.6	70-103 (7,5)	17	Immunohistochemical staining	Temporal cortex (lateral temporal neocortex)	Viggars	Neuroscience Letters	2011	21970975	10.1016/j.neulet.2011.09.051
Human	Capillary length	110.07	m	100	Department of Geriatrics and Psychiatry, University of Geneva School of Medicine	Healthy elderly	0 (CDR)	95	91-97 (2,7)	4	Gallyas silver staining	Hippocampus, CA1	Bouras	Journal of Neuropathology and Experimental Neurology	2006	16651885	10.1097/01.jnen.0000203077.53080.2c
Human	Capillary length	110.01	m	NS	Department of Geriatrics and Psychiatry, University of Geneva School of Medicine	Questionable	0,5 (CDR)	88.5	82-96 (7,1)	4	Gallyas silver staining	Hippocampus, CA1	Bouras	Journal of Neuropathology and Experimental Neurology	2006	16651885	10.1097/01.jnen.0000203077.53080.2c
Human	Capillary length	78.92	m	NS	Department of Geriatrics and Psychiatry, University of Geneva School of Medicine	mild AD	1 (CDR)	90.7	88-92 (2,3)	3	Gallyas silver staining	Hippocampus, CA1	Bouras	Journal of Neuropathology and Experimental Neurology	2006	16651885	10.1097/01.jnen.0000203077.53080.2c
Human	Capillary length	90.42	m	NS	Department of Geriatrics and Psychiatry, University of Geneva School of Medicine	moderate AD	2 (CDR)	94.4	83-101 (5,5)	8	Gallyas silver staining	Hippocampus, CA1	Bouras	Journal of Neuropathology and Experimental Neurology	2006	16651885	10.1097/01.jnen.0000203077.53080.2c
Human	Capillary length	42.83	m	100	Department of Geriatrics and Psychiatry, University of Geneva School of Medicine	Healthy elderly	0 (CDR)	95	91-97 (2,7)	4	Gallyas silver staining	Entorhinal cortex	Bouras	Journal of Neuropathology and Experimental Neurology	2006	16651885	10.1097/01.jnen.0000203077.53080.2c
Human	Capillary length	83.14	m	NS	Department of Geriatrics and Psychiatry, University of Geneva School of Medicine	Questionable	0,5 (CDR)	88.5	82-96 (7,1)	4	Gallyas silver staining	Entorhinal cortex	Bouras	Journal of Neuropathology and Experimental Neurology	2006	16651885	10.1097/01.jnen.0000203077.53080.2c
Human	Capillary length	45.5	m	NS	Department of Geriatrics and Psychiatry, University of Geneva School of Medicine	mild AD	1 (CDR)	90.7	88-92 (2,3)	3	Gallyas silver staining	Entorhinal cortex	Bouras	Journal of Neuropathology and Experimental Neurology	2006	16651885	10.1097/01.jnen.0000203077.53080.2c
Human	Capillary length	47.17	m	NS	Department of Geriatrics and Psychiatry, University of Geneva School of Medicine	moderate AD	2 (CDR)	94.4	83-101 (5,5)	8	Gallyas silver staining	Entorhinal cortex	Bouras	Journal of Neuropathology and Experimental Neurology	2006	16651885	10.1097/01.jnen.0000203077.53080.2c
Human	MV diameter	8.61	µm	100	UWNP Core, tissue repository	Healthy elderly	0-II (Braak)	83.5	71-95	19	IF after IHC	Parietal cortex	Damodarasamy	Fluids and Barriers of the CNS	2020	32993718	10.1186/s12987-020-00219-y
Human	MV diameter	7.9723	µm	NS	UWNP Core, tissue repository	mild AD	III-IV (Braak)	87.8	72-100	15	IF after IHC	Parietal cortex	Damodarasamy	Fluids and Barriers of the CNS	2020	32993718	10.1186/s12987-020-00219-y
Human	MV diameter	8.109	µm	NS	UWNP Core, tissue repository	Severe AD	V-VI (Braak)	85.9	70-99	23	IF after IHC	Parietal cortex	Damodarasamy	Fluids and Barriers of the CNS	2020	32993718	10.1186/s12987-020-00219-y
Human	Capillary diameter	7.9	µm	100	Department of Geriatrics and Psychiatry, University of Geneva School of Medicine	Healthy elderly	0 (CDR)	95	91-97 (2,7)	4	Gallyas silver staining	Hippocampus, CA1	Bouras	Journal of Neuropathology and Experimental Neurology	2006	16651885	10.1097/01.jnen.0000203077.53080.2c
Human	Capillary diameter	6.83	µm	NS	Department of Geriatrics and Psychiatry, University of Geneva School of Medicine	Questionable	0,5 (CDR)	88.5	82-96 (7,1)	4	Gallyas silver staining	Hippocampus, CA1	Bouras	Journal of Neuropathology and Experimental Neurology	2006	16651885	10.1097/01.jnen.0000203077.53080.2c
Human	Capillary diameter	6.53	µm	NS	Department of Geriatrics and Psychiatry, University of Geneva School of Medicine	mild AD	1 (CDR)	90.7	88-92 (2,3)	3	Gallyas silver staining	Hippocampus, CA1	Bouras	Journal of Neuropathology and Experimental Neurology	2006	16651885	10.1097/01.jnen.0000203077.53080.2c
Human	Capillary diameter	6.26	µm	79.2405	Department of Geriatrics and Psychiatry, University of Geneva School of Medicine	moderate AD	2 (CDR)	94.4	83-101 (5,5)	8	Gallyas silver staining	Hippocampus, CA1	Bouras	Journal of Neuropathology and Experimental Neurology	2006	16651885	10.1097/01.jnen.0000203077.53080.2c
Human	Capillary diameter	7.39	µm	100	Department of Geriatrics and Psychiatry, University of Geneva School of Medicine	Healthy elderly	0 (CDR)	95	91-97 (2,7)	4	Gallyas silver staining	Entorhinal cortex	Bouras	Journal of Neuropathology and Experimental Neurology	2006	16651885	10.1097/01.jnen.0000203077.53080.2c
Human	Capillary diameter	6.88	µm	NS	Department of Geriatrics and Psychiatry, University of Geneva School of Medicine	Questionable	0,5 (CDR)	88.5	82-96 (7,1)	4	Gallyas silver staining	Entorhinal cortex	Bouras	Journal of Neuropathology and Experimental Neurology	2006	16651885	10.1097/01.jnen.0000203077.53080.2c
Human	Capillary diameter	6.51	µm	NS	Department of Geriatrics and Psychiatry, University of Geneva School of Medicine	mild AD	1 (CDR)	90.7	88-92 (2,3)	3	Gallyas silver staining	Entorhinal cortex	Bouras	Journal of Neuropathology and Experimental Neurology	2006	16651885	10.1097/01.jnen.0000203077.53080.2c
Human	Capillary diameter	5.59	µm	75.6428	Department of Geriatrics and Psychiatry, University of Geneva School of Medicine	moderate AD	2 (CDR)	94.4	83-101 (5,5)	8	Gallyas silver staining	Entorhinal cortex	Bouras	Journal of Neuropathology and Experimental Neurology	2006	16651885	10.1097/01.jnen.0000203077.53080.2c
Human	Capillary diameter	12.62	µm	100	Department of Geriatrics and Psychiatry, University of Geneva School of Medicine	Healthy elderly	0 (CDR)	94.7	91-97 (3,2)	3	Gallyas silver staining	Frontal cortex, Brodmann area 9	Bouras	Journal of Neuropathology and Experimental Neurology	2006	16651885	10.1097/01.jnen.0000203077.53080.2c
Human	Capillary diameter	11.57	µm	NS	Department of Geriatrics and Psychiatry, University of Geneva School of Medicine	Questionable	0,5 (CDR)	96	NA	1	Gallyas silver staining	Frontal cortex, Brodmann area 9	Bouras	Journal of Neuropathology and Experimental Neurology	2006	16651885	10.1097/01.jnen.0000203077.53080.2c
Human	Capillary diameter	11.26	µm	100	Department of Geriatrics and Psychiatry, University of Geneva School of Medicine	Moderate	2 (CDR)	96.4	91-101 (4,8)	5	Gallyas silver staining	Frontal cortex, Brodmann area 9	Bouras	Journal of Neuropathology and Experimental Neurology	2006	16651885	10.1097/01.jnen.0000203077.53080.2c
Human	Capillary diameter	8.42	µm	66.7195	Department of Geriatrics and Psychiatry, University of Geneva School of Medicine	Severe AD	3 (CDR)	93.5	93-94 (0,7)	2	Gallyas silver staining	Frontal cortex, Brodmann area 9	Bouras	Journal of Neuropathology and Experimental Neurology	2006	16651885	10.1097/01.jnen.0000203077.53080.2c
Human	Capillary diameter	5.01	µm	100		Healthy elderly	(SDAT)	78.8	67-95 (9,1)	8	Histological staining	Cerebral cortex (visual)	Bell	Neurobiology of Aging	1990	2381495	10.1016/0197-4580(90)90001-G
Human	Capillary diameter	5.22	µm	104.192		Unknown severity	(SDAT)	79.3	63-92 (9)	10	Histological staining	Cerebral cortex (visual)	Bell	Neurobiology of Aging	1990	2381495	10.1016/0197-4580(90)90001-G
Human	Arteriolar diameter	14.15	µm	100		Healthy elderly	(SDAT)	78.8	67-95 (9,1)	8	Histological staining	Cerebral cortex (visual)	Bell	Neurobiology of Aging	1990	2381495	10.1016/0197-4580(90)90001-G
Human	Arteriolar diameter	14.31	µm	101.131		Unknown severity	(SDAT)	79.3	63-92 (9)	10	Histological staining	Cerebral cortex (visual)	Bell	Neurobiology of Aging	1990	2381495	10.1016/0197-4580(90)90001-G
Human	MV diameter	6.07	µm	100		Healthy elderly	(pathologically confirmed)	74	60-88	5	Histological staining	Hippocampal cortex	Bell	Acta Neuropathologica	1981	7223373	10.1007/BF00690372
Human	MV diameter	6.07	µm	NS		Unknown severity	(pathologically confirmed)	78	66-94	5	Histological staining	Hippocampal cortex	Bell	Acta Neuropathologica	1981	7223373	10.1007/BF00690372
Human	Capillary diameter	5.55	µm	100		Healthy elderly	(pathologically confirmed)	74	60-88	5	Histological staining	Hippocampal cortex	Bell	Acta Neuropathologica	1981	7223373	10.1007/BF00690372
Human	Capillary diameter	5.41	µm	NS		Unknown severity	(pathologically confirmed)	78	66-94	5	Histological staining	Hippocampal cortex	Bell	Acta Neuropathologica	1981	7223373	10.1007/BF00690372
BCSFB surface area	Parameter	Value	unit	%	Database	AD severity	AD severity score (method)	Age	Age range	Number pts	Technique	Notes	Refrence first author	Reference journal	Reference year	PMID	doi
human	CP cells height	13.7	um	100		NA	NA	89.1	82-96 (5,4)	8	microscopy	NA	serot	acta neuropathol	2000	10672315	10.1007/PL00007412
AD patients	CP cells height	10.5	um	76.6		NA	NA	84.2	73-93 (6,3)	10	microscopy	NA	serot	acta neuropathol	2000	10672315	10.1007/PL00007412
Brain pH*	Parameter	Value	unit	ΔpH	Database	MMSE	AD severity	Age	Age range	Number pts	Technique	Notes	Reference first author	Reference journal	Reference year	PMID	doi
Human	pHECF/ICF	6.91	unitless	0	healthy elderly	healthy elderly	29,07 (MMSE)	65.2	(8,3)	30	MR spect (1H)	WM	lyros	neurobio aging	2020	31902521	10.1016/j.neurobiolaging.2019.11.012
Human	pHECF/ICF	6.84	unitless	-0.07	AD	mild AD	21,69 (MMSE)	68.6	(9,9)	26	MR spect (1H)	WM	lyros	neurobio aging	2020	31902521	10.1016/j.neurobiolaging.2019.11.012
Human	pHECF/ICF	6.87	unitless	0	healthy elderly	healthy elderly	29,07 (MMSE)	65.2	(8,3)	24	MR spect (1H)	Hipp	lyros	neurobio aging	2020	31902521	10.1016/j.neurobiolaging.2019.11.012
Human	pHECF/ICF	6.88	unitless	N.S.	AD	mild AD	21,69 (MMSE)	68.6	(9,9)	17	MR spect (1H)	Hipp	lyros	neurobio aging	2020	31902521	10.1016/j.neurobiolaging.2019.11.012
Human	pHECF/ICF	6.87	unitless	0	healthy elderly	healthy elderly	29,07 (MMSE)	65.2	(8,3)	24	MR spect (1H)	cerebellum	lyros	neurobio aging	2020	31902521	10.1016/j.neurobiolaging.2019.11.012
Human	pHECF/ICF	6.88	unitless	N.S.	AD	mild AD	21,69 (MMSE)	68.6	(9,9)	17	MR spect (1H)	cerebellum	lyros	neurobio aging	2020	31902521	10.1016/j.neurobiolaging.2019.11.012
Human	pHICF	7.028	unitless	0	healthy elderly	healthy elderly	28,1 (MMSE)	73.5	(6,3)	31	MR spect (31P)	retrosplenial & anterior cingulate cortex; hippocampus	rijpma	neuroimage:clin	2018	29876246	10.1016/j.nicl.2018.01.031
Human	pHICF	7.037	unitless	0.009	AD	mild AD	23,2 (MMSE)	73.4	(6,8)	31	MR spect (31P)	retrosplenial & anterior cingulate cortex; hippocampus	rijpma	neuroimage:clin	2018	29876246	10.1016/j.nicl.2018.01.031
Human	pHECF	6.261	unitless	0	UK brain bank aging	healthy elderly	1,4 (Braak)	71.6	(7,3)	146	pH electrode	postmortum	decker	neurobio aging	2021	33578193	10.1016/j.neurobiolaging.2020.12.007
Human	pHECF	6.136	unitless	-0.125	UK brain bank aging	mild AD	3,7 (Braak)	71.3	(5)	609	pH electrode	postmortum	decker	neurobio aging	2021	33578193	10.1016/j.neurobiolaging.2020.12.007
Human	pHECF	6.608	unitless	0	GSE 44770	healthy elderly	NA	68.5	(5,1)	49	pH electrode	postmortum	decker	neurobio aging	2021	33578193	10.1016/j.neurobiolaging.2020.12.007
Human	pHECF	6.369	unitless	-0.239	GSE 44770	Unknown severity	NA	68.7	(5,4)	38	pH electrode	postmortum	decker	neurobio aging	2021	33578193	10.1016/j.neurobiolaging.2020.12.007
Human	pHECF	6.5	unitless	0	GSE 84422	healthy elderly	1,3 (Braak)	82.2	(6,5)	33	pH electrode	postmortum	decker	neurobio aging	2021	33578193	10.1016/j.neurobiolaging.2020.12.007
Human	pHECF	6.369	unitless	-0.131	GSE 84422	moderate AD	4,8 (Braak)	82.4	(6,3)	48	pH electrode	postmortum	decker	neurobio aging	2021	33578193	10.1016/j.neurobiolaging.2020.12.007
Human	pHECF	6.56	unitless	0	Brain bank King's college london	healthy elderly	NA	71.1	41-102	81	pH electrode	homogenized postmortum tissue, death due to various cond	preece	mol brain res	2003		10.1016/S0169-328X(03)00337-1
Human	pHECF	6.39	unitless	-0.17	Brain bank King's college london	Unknown severity	NA	78.4	49-97	90	pH electrode	homogenized postmortum tissue, death due to various cond	preece	mol brain res	2003		10.1016/S0169-328X(03)00337-1
CSF pH*	Parameter	Value	unit		Database	AD severity	AD severity score (method)	Age	Age range	Number pts	Technique	Notes	Reference first author	Reference journal	Reference year	PMID	doi
human	pHCSF-lum	7.311	unitless	0	NA	healthy group (not elderly)	NA	NA	NA	35	pH meter	lumbar CSF	posner	Arch Neurol	1965	14288986	10.1001/archneur.1965.00460290035006
human	pHCSF-lum	7.329	unitless	0.018		moderate-severe	NA	66	57-73 (5,05)	15	pH meter	lumbar CSF	Gottfries	Br J Psyc	1974	4836896	10.1192/bjp.124.3.280
human	pHCSF-vent	6.58	unitless	0	The Netherlands Brain Bank	healthy elderly	1,36 (Braak)	78.1	NA (12,2)	281	pH meter	postmortum	decker	neurobio aging	2021	33578193	10.1016/j.neurobiolaging.2020.12.007
human	pHCSF-vent	6.48	unitless	-0.1	The Netherlands Brain Bank	moderate-severe	5,21 (Braak)	79.4	NA (10,9)	613	pH meter	postmortum	decker	neurobio aging	2021	33578193	10.1016/j.neurobiolaging.2020.12.007
human	pHCSF-vent	6.71	unitless	0	The Netherlands Brain Bank	healthy elderly	NA	74.7	NA (1,2)	82	N/A	postmortum	Liu	J clin endocrin met	1999	9920102	10.1210/jc.84.1.323
human	pHCSF-vent	6.59	unitless	-0.12	The Netherlands Brain Bank	AD (severity not defined)	NA	76.3	NA (1,4)	85	N/A	postmortum	Liu	J clin endocrin met	1999	9920102	10.1210/jc.84.1.323

## Sheet: Preclinical data
Condition	Species	Parameter	Value	unit	%	Age in months	Age range (sd) in months	Number	Technique	Notes	Refrence first author	Reference journal	Reference year	PMID	doi
QECF
Aging	Mouse	14C-inulin clearance	-33.3	%		NA	NA	NA	inluin clerance	18 vs 2-3 month old mice	Kress	ana neuro	2014	25204284	10.1002/ana.24274
Aging	Mouse	14C-inulin clearance	30	%		NA	2-3	6-11	inluin clerance	NA	Kress	ana neuro	2014	25204284	10.1002/ana.24272
Aging	Mouse	14C-inulin clearance	23	%		NA	8-10	6-11	inluin clerance	NA	Kress	ana neuro	2014	25204284	10.1002/ana.24273
Aging	Mouse	14C-inulin clearance	20	%		18	NA	6-11	inluin clerance	NA	Kress	ana neuro	2014	25204284	10.1002/ana.24274
PPA-BCSFB
Aging	Sheep	PPA-BCSFB	9	%	100	NA	12-24	36	radio-label + imaging	mannitol (MW=180)used as probe molecule	Chen	Exp geront	2009	19133323	10.1016/j.exger.2008.12.004
Aging	Sheep	PPA-BCSFB	17	%	188.9	NA	84-120	24	radio-label + imaging	mannitol (MW=180)used as probe molecule	Chen	Exp geront	2009	19133323	10.1016/j.exger.2008.12.004
Aging	Sheep	PPA-BCSFB	5	%	100	NA	12-24	36	radio-label + imaging	PEG (MW=4000)used as probe molecule	Chen	Exp geront	2009	19133323	10.1016/j.exger.2008.12.004
Aging	Sheep	PPA-BCSFB	15	%	300	NA	84-120	24	radio-label + imaging	PEG (MW=4000)used as probe molecule	Chen	Exp geront	2009	19133323	10.1016/j.exger.2008.12.004
PPA-BBB
Aging	Rats	basement membrane thickness	24.3	nm	100	NA	2-3	NA	Electon microscopy	NA	Bors	brain res bulletin	2018	29522862	10.1016/j.brainresbull.2018.03.001
Aging	Rats	basement membrane thickness	93.9	nm	386.4	NA	14-16	NA	Electon microscopy	NA	Bors	brain res bulletin	2018	29522862	10.1016/j.brainresbull.2018.03.001
Aging	Rats	astrocytes endfeet area	0.47	um2	100	NA	2-3	NA	Electon microscopy	NA	Bors	brain res bulletin	2018	29522862	10.1016/j.brainresbull.2018.03.001
Aging	Rats	astrocytes endfeet area	3.54	um2	753.2	NA	14-16	NA	Electon microscopy	NA	Bors	brain res bulletin	2018	29522862	10.1016/j.brainresbull.2018.03.001
Aging	Rats	TJ length	0.44	um	NS	NA	2-3	NA	Electon microscopy	NA	Bors	brain res bulletin	2018	29522862	10.1016/j.brainresbull.2018.03.001
Aging	Rats	TJ length	0.41	um	NS	NA	14-16	NA	Electon microscopy	non-significant decrease of TJ length and number	Bors	brain res bulletin	2018	29522862	10.1016/j.brainresbull.2018.03.001
Aging	Rats	passive permeability	NA	NA	NA	NA	NA	NA	SPECT imaging	slightly higher qinidine transport (+PSC) in 14-16 mo than in 2-3 month	Bors	brain res bulletin	2018	29522862	10.1016/j.brainresbull.2018.03.001
Aging	Rats	permeability surface area product	NA	NA	NS	NA	3-31	NA	quantitative radiography	radio-labelled sucrose	Wadhwani	Mechanisms of Ageing and Development	1991	1875727	10.1016/0047-6374(91)90091-D
Aging	Mice	albumin transport	NA	NA	NS	NA	NA	NA	brain-serum albumin ratio	SAMP8 mice (Accelerated aging)	Banks	Journals of Gerontology - Series A Biological Sciences and Medical Sciences	2000	11129390	10.1093/gerona/55.12.B601
Aging	Mice	IgG extravasation	0.43	%	100	3	NA	6	brain-plasma %	receptor mediated transcytosis & shift to ligand non-specific transcytosis	Yang	nature	2020	32612231	10.1038/s41586-020-2453-z
Aging	Mice	IgG extravasation	0.51	%	118.6	22	NA	6	brain-plasma %	receptor mediated transcytosis & shift to ligand non-specific transcytosis	Yang	nature	2020	32612231	10.1038/s41586-020-2453-z
ECFvolume ratio
Aging	rat	ECF volume ratio	0.215	unitless	100	NA	2-3	205	real-time iontophoresis (TMA+)	in cortex, corpus collosum, hippocampus	Sykova	exp gerontology	1998	9951627	10.1016/s0531-5565(98)00038-2
Aging	rat	ECF volume ratio	0.18	unitless	83.7	NA	26-32	82	real-time iontophoresis (TMA+)	in cortex, corpus collosum, hippocampus	Sykova	exp gerontology	1998	9951627	10.1016/s0531-5565(98)00038-2
Aging	mice	ECF volume ratio	0.199	unitless	100	NA	6-8	4	real-time iontophoresis (TMA+)	females	Sykova	PNAS	2005	15630088	10.1073/pnas.0408235102
Aging	mice	ECF volume ratio	0.132	unitless	66.33	NA	17-25	7	real-time iontophoresis (TMA+)	females	Sykova	PNAS	2005	15630088	10.1073/pnas.0408235102
Aging	mice	ECF volume ratio	0.203	unitless	100	NA	6-8	3	real-time iontophoresis (TMA+)	males	Sykova	PNAS	2005	15630088	10.1073/pnas.0408235102
Aging	mice	ECF volume ratio	0.161	unitless	79.31	NA	17-25	7	real-time iontophoresis (TMA+)	males	Sykova	PNAS	2005	15630088	10.1073/pnas.0408235102
Aging	mice	ECF volume ratio	0.2	unitless	100	NA	6-8	7	real-time iontophoresis (TMA+)	average of males and females	Sykova	PNAS	2005	15630088	10.1073/pnas.0408235102
Aging	mice	ECF volume ratio	0.147	unitless	73.5	NA	17-25	14	real-time iontophoresis (TMA+)	average of males and females	Sykova	PNAS	2005	15630088	10.1073/pnas.0408235102
AD	mice	Brain ECF volume fraction	0.145	unitless	100	NA	17-25	13	RT Iontophoretic TMA	Cortex	Syková	PNAS	2005	15630088	10.1073/pnas.0408235102
AD	APP23 mice	Brain ECF volume fraction	0.207	unitless	142.759	NA	17-25	15	RT Iontophoretic TMA	Cortex	Syková	PNAS	2005	15630088	10.1073/pnas.0408235102
SABCSFB
Aging	rats	CP cells height	12.39	um	100	3	NA	3	microscopy		serot	Eur J Neurosci	2001	11576183	10.1046/j.0953-816X.2001.01693.x
Aging	rats	CP cells height	11.62	um	N.S.	18	NA	3	microscopy		serot	Eur J Neurosci	2001	11576183	10.1046/j.0953-816X.2001.01693.x
Aging	rats	CP cells height	10.56	um	85	30	NA	3	microscopy	compared to 3 month	serot	Eur J Neurosci	2001	11576183	10.1046/j.0953-816X.2001.01693.x
Aging	rats	microvilli height	2.66	um	100	3	NA	3	microscopy		serot	Eur J Neurosci	2001	11576183	10.1046/j.0953-816X.2001.01693.x
Aging	rats	microvilli height	2.65	um	N.S.	18	NA	3	microscopy		serot	Eur J Neurosci	2001	11576183	10.1046/j.0953-816X.2001.01693.x
Aging	rats	microvilli height	2.46	um	N.S.	30	NA	3	microscopy		serot	Eur J Neurosci	2001	11576183	10.1046/j.0953-816X.2001.01693.x
Aging	rat	MV density	6.8	% of total vol	100	NA	11-15	12	microscopy		desjardins	neurobio aging	2014	24612672	10.1016/j.neurobiolaging.2014.01.136
Aging	rat	MV density	5.4	% of total vol	79.4	NA	23-25	12	microscopy		desjardins	neurobio aging	2014	24612672	10.1016/j.neurobiolaging.2014.01.136
Aging	rat	MV capillary diameter	6.2	um	100	NA	11-15	12	microscopy		desjardins	neurobio aging	2014	24612672	10.1016/j.neurobiolaging.2014.01.136
Aging	rat	MV capillary diameter	6.6	um	N.S.	NA	23-25	12	microscopy		desjardins	neurobio aging	2014	24612672	10.1016/j.neurobiolaging.2014.01.136
Aging	NA	NA	NA	NA	NA	NA	NA	NA	NA	Increased capillary diameters and decreased capillary density. Some capillary density measurements in humans contradict these observations, as no changes observed.	Costea	Int J mol sci	2019	31684130	10.3390/ijms20215472
AD	mice	BCSFB-SA	NA	NA	NA	NA	NA	8-10	NA	Intracerebroventricular injection of AB42 resulted in loss of cuboidal shape and decrease of volume of choroid plexus epithelial cells	Brkic	J neurosci	2015	26377465	10.1523/JNEUROSCI.0006-15.2015
